# Supplementary material for: Ranking genomic features using an information-theoretic measure of epigenetic discordance
Source: BMC Bioinformatics. 2019 Apr 8;20:175. doi: 10.1186/s12859-019-2777-6 (PMC6454630; doi:10.1186/s12859-019-2777-6)
Supplement: Supplementary file 2 — Supplementary tables. This file contains supplementary tables summarizing our results. (XLSX 17,856 kb) [file 12859_2019_2777_MOESM2_ESM.xlsx]

## Sheet: Table S1
	Table S1. WGBS samples used in this study.
	Group	Type	Sample Name	Signature	Source	Sample ID
	pHGG	test	WT1	H3.3-WT	[1]	DKFZ-11-027
	pHGG	test	WT2	H3.3-WT	[1]	DKFZ-11-035
	pHGG	test	WT3	H3.3-WT	[1]	DKFZ-11-051
	pHGG	test	WT4	H3.3-WT	[1]	DKFZ-13-002
	pHGG	test	WT5	H3.3-WT	[1]	DKFZ-13-005
	pHGG	test	WT6	H3.3-WT	[1]	DKFZ-13-006
	pHGG	test	K27M1	K27M mutant	[1]	DKFZ-11-005
	pHGG	test	K27M2	K27M mutant	[1]	DKFZ-11-036
	pHGG	test	K27M3	K27M mutant	[1]	DKFZ-11-068
	pHGG	test	K27M4	K27M mutant	[1]	DKFZ-11-145
	pHGG	test	K27M5	K27M mutant	[1]	DKFZ-13-003
	pHGG	test	K27M6	K27M mutant	[1]	DKFZ-13-004
	pHGG	test	K27M7	K27M mutant	[1]	DKFZ-13-007
	Fetal Cerebellum	reference	FB1	normal	[2]	F1
	Fetal Cerebellum	reference	FB2	normal	[2]	F2
	Fetal Cerebellum	reference	FB3	normal	[2]	F3
	Fetal Cerebellum	reference	FB4	normal	[2]	F4
	References
	[1] Bender, S. et al. Reduced H3K27me3 and DNA hypomethylation are major drivers of gene
	expression in K27M mutant pediatric high-grade gliomas. Cancer Cell 24, 660-672 (2013).
	[2] Hovestadt, V. et al. Decoding the regulatory landscape of medulloblastoma using DNA
	methylation sequencing. Nature 510, 537-541 (2014).

## Sheet: Table S2
	Table S2. Genes overlapping with jsDMRs in the K27M1 vs. FB1 comparison.
	GENE NAME	jsDMRs
		chr location	start bp	end bp
	A1BG	chr19	48462001	59118838
	A1BG-AS1	chr19	48462001	59118838
	A1CF	chr10	52002151	74146499
	A2M	chr12	7240051	34856699
	A2M-AS1	chr12	7240051	34856699
	A2ML1	chr12	7240051	34856699
	A2MP1	chr12	7240051	34856699
	A3GALT2	chr1	30028201	60733799
	A4GALT	chr22	21897001	50364899
	A4GNT	chr3	93504901	197918399
	AA06	chr17	25263151	34490999
	AAAS	chr12	39237301	64378949
	AACS	chr12	122580601	132706949
	AACSP1	chr5	155190451	180812999
	AADAC	chr3	93504901	197918399
	AADACL2	chr3	93504901	197918399
	AADACL3	chr1	3995251	13052999
	AADACL4	chr1	3995251	13052999
	AADACP1	chr3	93504901	197918399
	AADAT	chr4	149314651	191044273
	AAED1	chr9	92679151	102881249
	AAGAB	chr15	30897001	82583249
	AAK1	chr2	64652851	70568549
	AAMDC	chr11	76699651	86802299
	AAMP	chr2	179494951	221752049
	AANAT	chr17	62460751	77546399
	AAR2	chr20	29804101	34897049
	AARD	chr8	100441651	128344949
	AARS	chr16	51389851	72777449
	AARS2	chr6	38374501	47897249
	AARSD1	chr17	34725901	44369999
	AASDH	chr4	52660051	59738699
	AASDHPPT	chr11	96438151	106184399
	AASS	chr7	102333451	127449149
	AATBC	chr21	44682751	48119685
	AATF	chr17	34725901	44369999
	AATK	chr17	77631001	81182849
	ABAT	chr16	8688001	12218399
	ABCA1	chr9	102935701	108900449
	ABCA10	chr17	62460751	77546399
	ABCA11P	chr4	10201	1423199
	ABCA12	chr2	179494951	221752049
	ABCA13	chr7	42224401	57023999
	ABCA17P	chr16	60001	8636849
	ABCA2	chr9	137091451	141113699
	ABCA3	chr16	60001	8636849
	ABCA4	chr1	72813001	103784699
	ABCA5	chr17	62460751	77546399
	ABCA6	chr17	62460751	77546399
	ABCA7	chr19	237301	7310999
	ABCA8	chr17	62460751	77546399
	ABCA9	chr17	62460751	77546399
	ABCB1	chr7	77575801	100556099
	ABCB10	chr1	223801051	235191749
	ABCB11	chr2	149790751	175016249
	ABCB4	chr7	77575801	100556099
	ABCB5	chr7	18207151	33472349
	ABCB6	chr2	179494951	221752049
	ABCB8	chr7	144021301	154270499
	ABCB9	chr12	122580601	132706949
	ABCC1	chr16	14862001	16364999
	ABCC10	chr6	38374501	47897249
	ABCC11	chr16	47255101	51248249
	ABCC12	chr16	47255101	51248249
	ABCC13	chr21	14338351	42955649
	ABCC2	chr10	76399201	125869349
	ABCC3	chr17	44763151	62410499
	ABCC4	chr13	86910451	100713449
	ABCC5	chr3	93504901	197918399
	ABCC5-AS1	chr3	93504901	197918399
	ABCC6	chr16	14862001	16364999
	ABCC6P1	chr16	18537001	21410999
	ABCC6P2	chr16	14862001	16364999
	ABCC8	chr11	14055301	50783849
	ABCC9	chr12	7240051	34856699
	ABCD2	chr12	39237301	64378949
	ABCD3	chr1	72813001	103784699
	ABCD4	chr14	47598001	107288699
	ABCE1	chr4	124652851	149258249
	ABCF1	chr6	21346801	32453699
	ABCF2	chr7	144021301	154270499
	ABCF3	chr3	93504901	197918399
	ABCG1	chr21	43005751	44632499
	ABCG2	chr4	75492151	106757399
	ABCG4	chr11	106235851	134946403
	ABCG5	chr2	39609151	45916949
	ABCG8	chr2	39609151	45916949
	ABHD1	chr2	16330201	39551549
	ABHD10	chr3	93504901	197918399
	ABHD11	chr7	72642001	74408999
	ABHD11-AS1	chr7	72642001	74408999
	ABHD12	chr20	20646001	25760549
	ABHD12B	chr14	47598001	107288699
	ABHD13	chr13	100827751	112353899
	ABHD14A	chr3	31908601	66170099
	ABHD14A-ACY1	chr3	31908601	66170099
	ABHD14B	chr3	31908601	66170099
	ABHD15	chr17	25263151	34490999
	ABHD16A	chr6	21346801	32453699
	ABHD16B	chr20	61263601	62963549
	ABHD17A	chr19	237301	7310999
	ABHD17B	chr9	70836151	92342849
	ABHD17C	chr15	30897001	82583249
	ABHD18	chr4	124652851	149258249
	ABHD2	chr15	85074601	102521092
	ABHD3	chr18	18510901	52058099
	ABHD4	chr14	20085301	25474349
	ABHD5	chr3	31908601	66170099
	ABHD6	chr3	31908601	66170099
	ABHD8	chr19	7396051	20522549
	ABI1	chr10	22228651	38816999
	ABI2	chr2	179494951	221752049
	ABI3	chr17	44763151	62410499
	ABI3BP	chr3	93504901	197918399
	ABL1	chr9	133223251	137041199
	ABL2	chr1	172093801	182206199
	ABLIM1	chr10	76399201	125869349
	ABLIM2	chr4	5511901	9155849
	ABLIM3	chr5	138837301	155138549
	ABO	chr9	133223251	137041199
	ABR	chr17	396601	9335849
	ABRA	chr8	100441651	128344949
	ABRACL	chr6	125409151	157559399
	ABRAXAS1	chr4	75492151	106757399
	ABRAXAS2	chr10	125919451	128615999
	ABT1	chr6	21346801	32453699
	ABTB1	chr3	93504901	197918399
	ABTB2	chr11	14055301	50783849
	ACAA1	chr3	31908601	66170099
	ACAA2	chr18	18510901	52058099
	ACACA	chr17	34725901	44369999
	ACACB	chr12	109423801	122530349
	ACAD10	chr12	109423801	122530349
	ACAD11	chr3	93504901	197918399
	ACAD8	chr11	106235851	134946403
	ACAD9	chr3	93504901	197918399
	ACADL	chr2	179494951	221752049
	ACADM	chr1	72813001	103784699
	ACADS	chr12	109423801	122530349
	ACADSB	chr10	76399201	125869349
	ACADVL	chr17	396601	9335849
	ACAN	chr15	85074601	102521092
	ACAP1	chr17	396601	9335849
	ACAP2	chr3	93504901	197918399
	ACAP3	chr1	666001	2633999
	ACAT1	chr11	106235851	134946403
	ACAT2	chr6	157692301	167941799
	ACBD3	chr1	223801051	235191749
	ACBD4	chr17	34725901	44369999
	ACBD5	chr10	22228651	38816999
	ACBD6	chr1	172093801	182206199
	ACBD7	chr10	72151	15560549
	ACCS	chr11	14055301	50783849
	ACCSL	chr11	14055301	50783849
	ACD	chr16	51389851	72777449
	ACE	chr17	44763151	62410499
	ACER1	chr19	237301	7310999
	ACER2	chr9	10351	39182999
	ACER3	chr11	69774901	76646399
	ACER3	chr11	76699651	86802299
	ACHE	chr7	77575801	100556099
	ACIN1	chr14	20085301	25474349
	ACKR1	chr1	149583001	172016849
	ACKR2	chr3	31908601	66170099
	ACKR3	chr2	234054001	243089849
	ACKR4	chr3	93504901	197918399
	ACLY	chr17	34725901	44369999
	ACMSD	chr2	131337001	144795749
	ACO1	chr9	10351	39182999
	ACO2	chr22	21897001	50364899
	ACOD1	chr13	19020601	86759999
	ACOT1	chr14	47598001	107288699
	ACOT11	chr1	30028201	60733799
	ACOT12	chr5	72330301	91634099
	ACOT13	chr6	21346801	32453699
	ACOT2	chr14	47598001	107288699
	ACOT4	chr14	47598001	107288699
	ACOT6	chr14	47598001	107288699
	ACOT7	chr1	3995251	13052999
	ACOT8	chr20	41053351	61213349
	ACOX1	chr17	62460751	77546399
	ACOX2	chr3	31908601	66170099
	ACOX3	chr4	5511901	9155849
	ACOXL	chr2	111348001	131249999
	ACP1	chr2	10201	3529199
	ACP2	chr11	14055301	50783849
	ACP4	chr19	48462001	59118838
	ACP5	chr19	7396051	20522549
	ACP6	chr1	146466001	147425849
	ACP7	chr19	27735001	48407849
	ACPP	chr3	93504901	197918399
	ACR	chr22	50415001	51239549
	ACRBP	chr12	147151	7189949
	ACRV1	chr11	106235851	134946403
	ACSBG1	chr15	30897001	82583249
	ACSBG2	chr19	237301	7310999
	ACSF2	chr17	44763151	62410499
	ACSF3	chr16	88440001	90239999
	ACSL1	chr4	149314651	191044273
	ACSL3	chr2	221851651	234003749
	ACSL5	chr10	76399201	125869349
	ACSL6	chr5	107513701	136731449
	ACSM1	chr16	18537001	21410999
	ACSM2A	chr16	18537001	21410999
	ACSM2B	chr16	18537001	21410999
	ACSM3	chr16	18537001	21410999
	ACSM4	chr12	7240051	34856699
	ACSM5	chr16	18537001	21410999
	ACSM6	chr10	76399201	125869349
	ACSS1	chr20	20646001	25760549
	ACSS2	chr20	29804101	34897049
	ACSS3	chr12	78490201	105224549
	ACTA1	chr1	223801051	235191749
	ACTA2	chr10	76399201	125869349
	ACTB	chr7	30001	6788999
	ACTBL2	chr5	53329351	67811099
	ACTC1	chr15	30897001	82583249
	ACTG1	chr17	77631001	81182849
	ACTG1P17	chr15	83166451	84956999
	ACTG1P20	chr1	17181001	29878049
	ACTG1P4	chr1	104007151	104162999
	ACTG2	chr2	70624951	87170999
	ACTL10	chr20	29804101	34897049
	ACTL6A	chr3	93504901	197918399
	ACTL6B	chr7	77575801	100556099
	ACTL7A	chr9	108951451	115166699
	ACTL7B	chr9	108951451	115166699
	ACTL8	chr1	17181001	29878049
	ACTL9	chr19	7396051	20522549
	ACTN1	chr14	47598001	107288699
	ACTN1-AS1	chr14	47598001	107288699
	ACTN2	chr1	235242301	248908199
	ACTN3	chr11	54711151	69089549
	ACTN4	chr19	27735001	48407849
	ACTR10	chr14	47598001	107288699
	ACTR1A	chr10	76399201	125869349
	ACTR1B	chr2	98163151	110108999
	ACTR2	chr2	64652851	70568549
	ACTR3	chr2	111348001	131249999
	ACTR3B	chr7	144021301	154270499
	ACTR3BP2	chr2	91632001	92326199
	ACTR3BP5	chr10	38868901	39154949
	ACTR3C	chr7	144021301	154270499
	ACTR5	chr20	34947151	40939349
	ACTR6	chr12	78490201	105224549
	ACTR8	chr3	31908601	66170099
	ACTRT2	chr1	2684401	3845249
	ACTRT3	chr3	93504901	197918399
	ACVR1	chr2	149790751	175016249
	ACVR1B	chr12	39237301	64378949
	ACVR1C	chr2	149790751	175016249
	ACVR2A	chr2	144848551	149690549
	ACVR2B	chr3	31908601	66170099
	ACVR2B-AS1	chr3	31908601	66170099
	ACVRL1	chr12	39237301	64378949
	ACY1	chr3	31908601	66170099
	ACY3	chr11	54711151	69089549
	ACYP1	chr14	47598001	107288699
	ACYP2	chr2	48786001	62208899
	ADA	chr20	41053351	61213349
	ADA2	chr22	16848001	18671999
	ADAD1	chr4	107126851	124577249
	ADAD2	chr16	83653201	88389299
	ADAL	chr15	30897001	82583249
	ADAM10	chr15	30897001	82583249
	ADAM11	chr17	34725901	44369999
	ADAM12	chr10	125919451	128615999
	ADAM15	chr1	149583001	172016849
	ADAM17	chr2	5118751	15384899
	ADAM18	chr8	33304501	43835999
	ADAM19	chr5	155190451	180812999
	ADAM1A	chr12	109423801	122530349
	ADAM2	chr8	33304501	43835999
	ADAM20	chr14	47598001	107288699
	ADAM20P1	chr14	47598001	107288699
	ADAM21	chr14	47598001	107288699
	ADAM21P1	chr14	47598001	107288699
	ADAM22	chr7	77575801	100556099
	ADAM23	chr2	179494951	221752049
	ADAM28	chr8	12174301	33250499
	ADAM29	chr4	149314651	191044273
	ADAM30	chr1	109014301	120695549
	ADAM32	chr8	33304501	43835999
	ADAM33	chr20	60301	15006899
	ADAM3A	chr8	33304501	43835999
	ADAM5	chr8	33304501	43835999
	ADAM6	chr14	47598001	107288699
	ADAM7	chr8	12174301	33250499
	ADAM8	chr10	133728001	135524586
	ADAM9	chr8	33304501	43835999
	ADAMDEC1	chr8	12174301	33250499
	ADAMTS1	chr21	14338351	42955649
	ADAMTS10	chr19	7396051	20522549
	ADAMTS12	chr5	17601001	46405349
	ADAMTS13	chr9	133223251	137041199
	ADAMTS14	chr10	52002151	74146499
	ADAMTS15	chr11	106235851	134946403
	ADAMTS16	chr5	12001	8611199
	ADAMTS17	chr15	85074601	102521092
	ADAMTS18	chr16	72838501	83591699
	ADAMTS19	chr5	107513701	136731449
	ADAMTS2	chr5	155190451	180812999
	ADAMTS20	chr12	39237301	64378949
	ADAMTS3	chr4	70233451	75424799
	ADAMTS4	chr1	149583001	172016849
	ADAMTS5	chr21	14338351	42955649
	ADAMTS6	chr5	53329351	67811099
	ADAMTS7	chr15	30897001	82583249
	ADAMTS7P1	chr15	30897001	82583249
	ADAMTS8	chr11	106235851	134946403
	ADAMTS9	chr3	31908601	66170099
	ADAMTS9-AS2	chr3	31908601	66170099
	ADAMTSL1	chr9	10351	39182999
	ADAMTSL2	chr9	133223251	137041199
	ADAMTSL3	chr15	83166451	84956999
	ADAMTSL4	chr1	149583001	172016849
	ADAMTSL5	chr19	237301	7310999
	ADAP1	chr7	30001	6788999
	ADAP2	chr17	25263151	34490999
	ADAR	chr1	149583001	172016849
	ADARB1	chr21	44682751	48119685
	ADARB2	chr10	72151	15560549
	ADARB2-AS1	chr10	72151	15560549
	ADAT1	chr16	72838501	83591699
	ADAT2	chr6	125409151	157559399
	ADAT3	chr19	237301	7310999
	ADCK1	chr14	47598001	107288699
	ADCK2	chr7	137893801	142046699
	ADCK5	chr8	145503001	146300999
	ADCY1	chr7	42224401	57023999
	ADCY10	chr1	149583001	172016849
	ADCY10P1	chr6	38374501	47897249
	ADCY2	chr5	12001	8611199
	ADCY3	chr2	16330201	39551549
	ADCY4	chr14	20085301	25474349
	ADCY5	chr3	93504901	197918399
	ADCY6	chr12	39237301	64378949
	ADCY7	chr16	47255101	51248249
	ADCY8	chr8	130117651	136814249
	ADCY9	chr16	60001	8636849
	ADCYAP1	chr18	10651	15410999
	ADCYAP1R1	chr7	18207151	33472349
	ADD1	chr4	1479001	5459849
	ADD2	chr2	70624951	87170999
	ADD3	chr10	76399201	125869349
	ADD3-AS1	chr10	76399201	125869349
	ADGB	chr6	125409151	157559399
	ADGRA1	chr10	133728001	135524586
	ADGRA2	chr8	33304501	43835999
	ADGRA3	chr4	9372001	34778249
	ADGRB1	chr8	142824151	145289999
	ADGRB2	chr1	30028201	60733799
	ADGRB3	chr6	62181451	95678699
	ADGRD1	chr12	122580601	132706949
	ADGRD2	chr9	119651251	133073099
	ADGRE1	chr19	237301	7310999
	ADGRE2	chr19	7396051	20522549
	ADGRE3	chr19	7396051	20522549
	ADGRE4P	chr19	237301	7310999
	ADGRE5	chr19	7396051	20522549
	ADGRF1	chr6	38374501	47897249
	ADGRF2	chr6	38374501	47897249
	ADGRF3	chr2	16330201	39551549
	ADGRF4	chr6	38374501	47897249
	ADGRF5	chr6	38374501	47897249
	ADGRG1	chr16	51389851	72777449
	ADGRG3	chr16	51389851	72777449
	ADGRG5	chr16	51389851	72777449
	ADGRG6	chr6	125409151	157559399
	ADGRG7	chr3	93504901	197918399
	ADGRL1	chr19	7396051	20522549
	ADGRL2	chr1	72813001	103784699
	ADGRL3	chr4	59793151	69370949
	ADGRL4	chr1	72813001	103784699
	ADGRV1	chr5	72330301	91634099
	ADH1A	chr4	75492151	106757399
	ADH1B	chr4	75492151	106757399
	ADH1C	chr4	75492151	106757399
	ADH4	chr4	75492151	106757399
	ADH5	chr4	75492151	106757399
	ADH6	chr4	75492151	106757399
	ADH7	chr4	75492151	106757399
	ADHFE1	chr8	46845001	67653749
	ADI1	chr2	10201	3529199
	ADIG	chr20	34947151	40939349
	ADIPOQ	chr3	93504901	197918399
	ADIPOQ-AS1	chr3	93504901	197918399
	ADIPOR1	chr1	202366951	205922099
	ADIPOR2	chr12	147151	7189949
	ADIRF	chr10	76399201	125869349
	ADK	chr10	76399201	125869349
	ADK	chr10	74203651	76310099
	ADM	chr11	1212901	13975199
	ADM2	chr22	50415001	51239549
	ADM5	chr19	48462001	59118838
	ADNP	chr20	41053351	61213349
	ADNP2	chr18	75771751	78016975
	ADO	chr10	52002151	74146499
	ADORA1	chr1	202366951	205922099
	ADORA2A	chr22	21897001	50364899
	ADORA2A-AS1	chr22	21897001	50364899
	ADORA2B	chr17	9421501	18929849
	ADORA3	chr1	109014301	120695549
	ADPGK	chr15	30897001	82583249
	ADPGK-AS1	chr15	30897001	82583249
	ADPRH	chr3	93504901	197918399
	ADPRHL1	chr13	112504201	114326099
	ADPRHL2	chr1	30028201	60733799
	ADPRM	chr17	9421501	18929849
	ADRA1A	chr8	12174301	33250499
	ADRA1B	chr5	155190451	180812999
	ADRA1D	chr20	60301	15006899
	ADRA2A	chr10	76399201	125869349
	ADRA2B	chr2	95328601	97952399
	ADRA2C	chr4	1479001	5459849
	ADRB1	chr10	76399201	125869349
	ADRB2	chr5	138837301	155138549
	ADRB3	chr8	33304501	43835999
	ADRM1	chr20	41053351	61213349
	ADSL	chr22	21897001	50364899
	ADSS	chr1	235242301	248908199
	ADSSL1	chr14	47598001	107288699
	ADTRP	chr6	147151	21293699
	AEBP1	chr7	42224401	57023999
	AEBP2	chr12	7240051	34856699
	AEN	chr15	85074601	102521092
	AES	chr19	237301	7310999
	AFAP1	chr4	5511901	9155849
	AFAP1-AS1	chr4	5511901	9155849
	AFAP1L1	chr5	138837301	155138549
	AFAP1L2	chr10	76399201	125869349
	AFDN	chr6	168043051	170279699
	AFDN-DT	chr6	168043051	170279699
	AFF1	chr4	75492151	106757399
	AFF1-AS1	chr4	75492151	106757399
	AFF3	chr2	98163151	110108999
	AFF4	chr5	107513701	136731449
	AFG1L	chr6	108724501	125351399
	AFG1L	chr6	108724501	125351399
	AFG1L	chr6	97695301	108625049
	AFG3L1P	chr16	88440001	90239999
	AFG3L2	chr18	10651	15410999
	AFM	chr4	70233451	75424799
	AFMID	chr17	62460751	77546399
	AFP	chr4	70233451	75424799
	AFTPH	chr2	64652851	70568549
	AGA	chr4	149314651	191044273
	AGAP1	chr2	234054001	243089849
	AGAP11	chr10	76399201	125869349
	AGAP2	chr12	39237301	64378949
	AGAP2-AS1	chr12	39237301	64378949
	AGAP3	chr7	144021301	154270499
	AGAP5	chr10	74203651	76310099
	AGAP6	chr10	51723001	51854849
	AGAP7P	chr10	51462151	51593999
	AGBL1	chr15	85074601	102521092
	AGBL1-AS1	chr15	85074601	102521092
	AGBL2	chr11	14055301	50783849
	AGBL3	chr7	130257901	137836799
	AGBL4	chr1	30028201	60733799
	AGBL5	chr2	16330201	39551549
	AGER	chr6	21346801	32453699
	AGFG1	chr2	221851651	234003749
	AGFG2	chr7	77575801	100556099
	AGGF1	chr5	72330301	91634099
	AGK	chr7	137893801	142046699
	AGL	chr1	72813001	103784699
	AGMAT	chr1	13773001	17125499
	AGMO	chr7	9750001	18146849
	AGO1	chr1	30028201	60733799
	AGO2	chr8	136865251	142745999
	AGO3	chr1	30028201	60733799
	AGO4	chr1	30028201	60733799
	AGPAT1	chr6	21346801	32453699
	AGPAT2	chr9	137091451	141113699
	AGPAT3	chr21	44682751	48119685
	AGPAT4	chr6	157692301	167941799
	AGPAT4-IT1	chr6	157692301	167941799
	AGPAT5	chr8	141001	7064999
	AGPS	chr2	175077601	179416049
	AGR2	chr7	9750001	18146849
	AGR3	chr7	9750001	18146849
	AGRN	chr1	666001	2633999
	AGRP	chr16	51389851	72777449
	AGT	chr1	223801051	235191749
	AGTPBP1	chr9	70836151	92342849
	AGTR1	chr3	93504901	197918399
	AGTRAP	chr1	3995251	13052999
	AGXT	chr2	234054001	243089849
	AGXT2	chr5	17601001	46405349
	AHCTF1	chr1	235242301	248908199
	AHCTF1P1	chr2	149790751	175016249
	AHCY	chr20	29804101	34897049
	AHCYL1	chr1	109014301	120695549
	AHCYL2	chr7	127509001	130154399
	AHDC1	chr1	17181001	29878049
	AHI1	chr6	125409151	157559399
	AHNAK	chr11	54711151	69089549
	AHNAK2	chr14	47598001	107288699
	AHR	chr7	9750001	18146849
	AHRR	chr5	12001	8611199
	AHSA1	chr14	47598001	107288699
	AHSA2	chr2	48786001	62208899
	AHSG	chr3	93504901	197918399
	AHSP	chr16	30291001	32663699
	AICDA	chr12	7240051	34856699
	AIDA	chr1	206482351	223724999
	AIF1	chr6	21346801	32453699
	AIF1L	chr9	133223251	137041199
	AIFM2	chr10	52002151	74146499
	AIFM3	chr22	20706151	21842999
	AIG1	chr6	125409151	157559399
	AIM2	chr1	149583001	172016849
	AIMP1	chr4	107126851	124577249
	AIMP2	chr7	30001	6788999
	AIP	chr11	54711151	69089549
	AIPL1	chr17	396601	9335849
	AIRE	chr21	44682751	48119685
	AIRN	chr6	157692301	167941799
	AJAP1	chr1	3995251	13052999
	AJM1	chr9	137091451	141113699
	AJUBA	chr14	20085301	25474349
	AK1	chr9	119651251	133073099
	AK2	chr1	30028201	60733799
	AK3	chr9	10351	39182999
	AK4	chr1	63189601	72755549
	AK5	chr1	72813001	103784699
	AK7	chr14	47598001	107288699
	AK8	chr9	133223251	137041199
	AK9	chr6	108724501	125351399
	AKAIN1	chr18	10651	15410999
	AKAP1	chr17	44763151	62410499
	AKAP10	chr17	19140001	21566099
	AKAP11	chr13	19020601	86759999
	AKAP12	chr6	125409151	157559399
	AKAP13	chr15	85074601	102521092
	AKAP2	chr9	108951451	115166699
	AKAP3	chr12	147151	7189949
	AKAP5	chr14	47598001	107288699
	AKAP6	chr14	25531351	47519549
	AKAP7	chr6	125409151	157559399
	AKAP8	chr19	7396051	20522549
	AKAP8L	chr19	7396051	20522549
	AKAP9	chr7	77575801	100556099
	AKIP1	chr11	1212901	13975199
	AKIRIN1	chr1	30028201	60733799
	AKIRIN2	chr6	62181451	95678699
	AKNA	chr9	115221451	119596499
	AKNAD1	chr1	109014301	120695549
	AKR1A1	chr1	30028201	60733799
	AKR1B1	chr7	130257901	137836799
	AKR1B10	chr7	130257901	137836799
	AKR1B15	chr7	130257901	137836799
	AKR1C1	chr10	72151	15560549
	AKR1C2	chr10	72151	15560549
	AKR1C3	chr10	72151	15560549
	AKR1C4	chr10	72151	15560549
	AKR1C6P	chr10	72151	15560549
	AKR1C8P	chr10	72151	15560549
	AKR1D1	chr7	130257901	137836799
	AKR1E2	chr10	72151	15560549
	AKR7A2	chr1	17181001	29878049
	AKR7A2P1	chr1	109014301	120695549
	AKR7A3	chr1	17181001	29878049
	AKR7L	chr1	17181001	29878049
	AKT1	chr14	47598001	107288699
	AKT1S1	chr19	48462001	59118838
	AKT2	chr19	27735001	48407849
	AKT3	chr1	235242301	248908199
	AKTIP	chr16	51389851	72777449
	ALAD	chr9	115221451	119596499
	ALAS1	chr3	31908601	66170099
	ALB	chr4	70233451	75424799
	ALCAM	chr3	93504901	197918399
	ALDH16A1	chr19	48462001	59118838
	ALDH18A1	chr10	76399201	125869349
	ALDH1A1	chr9	70836151	92342849
	ALDH1A2	chr15	30897001	82583249
	ALDH1A3	chr15	85074601	102521092
	ALDH1B1	chr9	10351	39182999
	ALDH1L1	chr3	93504901	197918399
	ALDH1L1-AS1	chr3	93504901	197918399
	ALDH1L1-AS2	chr3	93504901	197918399
	ALDH1L2	chr12	105304351	109373399
	ALDH2	chr12	109423801	122530349
	ALDH3A1	chr17	19140001	21566099
	ALDH3A2	chr17	19140001	21566099
	ALDH3B1	chr11	54711151	69089549
	ALDH3B2	chr11	54711151	69089549
	ALDH4A1	chr1	17181001	29878049
	ALDH5A1	chr6	21346801	32453699
	ALDH6A1	chr14	47598001	107288699
	ALDH7A1	chr5	107513701	136731449
	ALDH8A1	chr6	125409151	157559399
	ALDH9A1	chr1	149583001	172016849
	ALDOA	chr16	29538151	30200999
	ALDOB	chr9	102935701	108900449
	ALDOC	chr17	25263151	34490999
	ALG1	chr16	60001	8636849
	ALG10	chr12	7240051	34856699
	ALG10B	chr12	37857901	39178949
	ALG11	chr13	19020601	86759999
	ALG12	chr22	21897001	50364899
	ALG14	chr1	72813001	103784699
	ALG1L	chr3	93504901	197918399
	ALG1L2	chr3	93504901	197918399
	ALG1L9P	chr11	69774901	76646399
	ALG2	chr9	92679151	102881249
	ALG3	chr3	93504901	197918399
	ALG5	chr13	19020601	86759999
	ALG6	chr1	63189601	72755549
	ALG8	chr11	76699651	86802299
	ALG9	chr11	106235851	134946403
	ALK	chr2	16330201	39551549
	ALKAL1	chr8	46845001	67653749
	ALKAL2	chr2	10201	3529199
	ALKBH1	chr14	47598001	107288699
	ALKBH2	chr12	109423801	122530349
	ALKBH3	chr11	14055301	50783849
	ALKBH3-AS1	chr11	14055301	50783849
	ALKBH4	chr7	100606201	102275999
	ALKBH5	chr17	9421501	18929849
	ALKBH6	chr19	27735001	48407849
	ALKBH7	chr19	237301	7310999
	ALKBH8	chr11	106235851	134946403
	ALLC	chr2	3579451	5018699
	ALMS1	chr2	70624951	87170999
	ALMS1P1	chr2	70624951	87170999
	ALOX12	chr17	396601	9335849
	ALOX12-AS1	chr17	396601	9335849
	ALOX12B	chr17	396601	9335849
	ALOX12P2	chr17	396601	9335849
	ALOX15	chr17	396601	9335849
	ALOX15B	chr17	396601	9335849
	ALOX15P1	chr17	396601	9335849
	ALOX5	chr10	42596701	46283999
	ALOX5AP	chr13	19020601	86759999
	ALOXE3	chr17	396601	9335849
	ALPI	chr2	221851651	234003749
	ALPK1	chr4	107126851	124577249
	ALPK2	chr18	52553101	72283199
	ALPK3	chr15	85074601	102521092
	ALPL	chr1	17181001	29878049
	ALPP	chr2	221851651	234003749
	ALPPL2	chr2	221851651	234003749
	ALS2	chr2	179494951	221752049
	ALS2CL	chr3	31908601	66170099
	ALS2CR12	chr2	179494951	221752049
	ALX1	chr12	78490201	105224549
	ALX3	chr1	109014301	120695549
	ALX4	chr11	14055301	50783849
	ALYREF	chr17	77631001	81182849
	AMACR	chr5	17601001	46405349
	AMBN	chr4	70233451	75424799
	AMBP	chr9	115221451	119596499
	AMBRA1	chr11	14055301	50783849
	AMD1	chr6	108724501	125351399
	AMDHD1	chr12	78490201	105224549
	AMDHD2	chr16	60001	8636849
	AMER2	chr13	19020601	86759999
	AMER3	chr2	131337001	144795749
	AMFR	chr16	51389851	72777449
	AMH	chr19	237301	7310999
	AMHR2	chr12	39237301	64378949
	AMIGO1	chr1	109014301	120695549
	AMIGO2	chr12	39237301	64378949
	AMIGO3	chr3	31908601	66170099
	AMMECR1L	chr2	111348001	131249999
	AMN	chr14	47598001	107288699
	AMN1	chr12	7240051	34856699
	AMOTL1	chr11	89742151	96287549
	AMOTL2	chr3	93504901	197918399
	AMPD1	chr1	109014301	120695549
	AMPD2	chr1	109014301	120695549
	AMPD3	chr11	1212901	13975199
	AMPH	chr7	33552301	42169799
	AMT	chr3	31908601	66170099
	AMTN	chr4	70233451	75424799
	AMY2A	chr1	104007151	104162999
	AMY2B	chr1	104007151	104162999
	AMZ1	chr7	30001	6788999
	AMZ2	chr17	62460751	77546399
	AMZ2P1	chr17	62460751	77546399
	ANAPC1	chr2	111348001	131249999
	ANAPC10	chr4	124652851	149258249
	ANAPC11	chr17	77631001	81182849
	ANAPC13	chr3	93504901	197918399
	ANAPC15	chr11	69774901	76646399
	ANAPC16	chr10	52002151	74146499
	ANAPC1P1	chr2	70624951	87170999
	ANAPC2	chr9	137091451	141113699
	ANAPC4	chr4	9372001	34778249
	ANAPC5	chr12	109423801	122530349
	ANAPC7	chr12	109423801	122530349
	ANG	chr14	20085301	25474349
	ANGEL1	chr14	47598001	107288699
	ANGEL2	chr1	206482351	223724999
	ANGPT1	chr8	100441651	128344949
	ANGPT2	chr8	141001	7064999
	ANGPT4	chr20	60301	15006899
	ANGPTL1	chr1	172093801	182206199
	ANGPTL2	chr9	119651251	133073099
	ANGPTL3	chr1	60789301	63112499
	ANGPTL4	chr19	7396051	20522549
	ANGPTL5	chr11	96438151	106184399
	ANGPTL6	chr19	7396051	20522549
	ANGPTL7	chr1	3995251	13052999
	ANGPTL8	chr19	7396051	20522549
	ANHX	chr12	132807001	133838399
	ANK1	chr8	33304501	43835999
	ANK2	chr4	107126851	124577249
	ANK3	chr10	52002151	74146499
	ANKAR	chr2	179494951	221752049
	ANKDD1A	chr15	30897001	82583249
	ANKDD1B	chr5	72330301	91634099
	ANKEF1	chr20	60301	15006899
	ANKFN1	chr17	44763151	62410499
	ANKFY1	chr17	396601	9335849
	ANKH	chr5	8665651	17516849
	ANKHD1	chr5	138837301	155138549
	ANKHD1-EIF4EBP3	chr5	138837301	155138549
	ANKIB1	chr7	77575801	100556099
	ANKK1	chr11	106235851	134946403
	ANKLE1	chr19	7396051	20522549
	ANKLE2	chr12	132807001	133838399
	ANKMY1	chr2	234054001	243089849
	ANKMY2	chr7	9750001	18146849
	ANKRA2	chr5	72330301	91634099
	ANKRD1	chr10	76399201	125869349
	ANKRD10	chr13	100827751	112353899
	ANKRD11	chr16	88440001	90239999
	ANKRD12	chr18	10651	15410999
	ANKRD13A	chr12	109423801	122530349
	ANKRD13B	chr17	25263151	34490999
	ANKRD13C	chr1	63189601	72755549
	ANKRD13D	chr11	54711151	69089549
	ANKRD16	chr10	72151	15560549
	ANKRD17	chr4	70233451	75424799
	ANKRD18A	chr9	10351	39182999
	ANKRD18B	chr9	10351	39182999
	ANKRD18DP	chr3	93504901	197918399
	ANKRD19P	chr9	92679151	102881249
	ANKRD2	chr10	76399201	125869349
	ANKRD20A11P	chr21	14338351	42955649
	ANKRD20A12P	chr1	142542301	142730099
	ANKRD20A19P	chr13	19020601	86759999
	ANKRD20A4	chr9	69336451	69569849
	ANKRD20A5P	chr18	10651	15410999
	ANKRD20A8P	chr2	95328601	97952399
	ANKRD20A9P	chr13	19020601	86759999
	ANKRD22	chr10	76399201	125869349
	ANKRD23	chr2	95328601	97952399
	ANKRD24	chr19	237301	7310999
	ANKRD26	chr10	22228651	38816999
	ANKRD26P1	chr16	46437001	47201699
	ANKRD26P3	chr13	19020601	86759999
	ANKRD27	chr19	27735001	48407849
	ANKRD28	chr3	60301	31854599
	ANKRD29	chr18	18510901	52058099
	ANKRD30A	chr10	22228651	38816999
	ANKRD30B	chr18	10651	15410999
	ANKRD30BL	chr2	131337001	144795749
	ANKRD30BP2	chr21	14338351	42955649
	ANKRD30BP3	chr10	42596701	46283999
	ANKRD31	chr5	72330301	91634099
	ANKRD33	chr12	39237301	64378949
	ANKRD33B	chr5	8665651	17516849
	ANKRD34A	chr1	145365601	145832849
	ANKRD34B	chr5	72330301	91634099
	ANKRD34C	chr15	30897001	82583249
	ANKRD34C-AS1	chr15	30897001	82583249
	ANKRD35	chr1	145365601	145832849
	ANKRD36	chr2	95328601	97952399
	ANKRD36B	chr2	98163151	110108999
	ANKRD36B	chr2	98163151	110108999
	ANKRD36BP1	chr1	149583001	172016849
	ANKRD36BP2	chr2	88122001	89612849
	ANKRD37	chr4	149314651	191044273
	ANKRD39	chr2	95328601	97952399
	ANKRD40	chr17	44763151	62410499
	ANKRD42	chr11	76699651	86802299
	ANKRD44	chr2	179494951	221752049
	ANKRD45	chr1	172093801	182206199
	ANKRD46	chr8	100441651	128344949
	ANKRD49	chr11	89742151	96287549
	ANKRD50	chr4	124652851	149258249
	ANKRD52	chr12	39237301	64378949
	ANKRD53	chr2	70624951	87170999
	ANKRD54	chr22	21897001	50364899
	ANKRD55	chr5	53329351	67811099
	ANKRD6	chr6	62181451	95678699
	ANKRD61	chr7	30001	6788999
	ANKRD62	chr18	10651	15410999
	ANKRD62P1-PARP4P3	chr22	16848001	18671999
	ANKRD63	chr15	30897001	82583249
	ANKRD65	chr1	666001	2633999
	ANKRD66	chr6	38374501	47897249
	ANKRD7	chr7	102333451	127449149
	ANKRD9	chr14	47598001	107288699
	ANKS1A	chr6	32649301	38297699
	ANKS1B	chr12	78490201	105224549
	ANKS3	chr16	60001	8636849
	ANKS4B	chr16	18537001	21410999
	ANKS6	chr9	92679151	102881249
	ANKUB1	chr3	93504901	197918399
	ANKZF1	chr2	179494951	221752049
	ANLN	chr7	33552301	42169799
	ANO1	chr11	69774901	76646399
	ANO10	chr3	31908601	66170099
	ANO2	chr12	147151	7189949
	ANO3	chr11	14055301	50783849
	ANO4	chr12	78490201	105224549
	ANO5	chr11	14055301	50783849
	ANO6	chr12	39237301	64378949
	ANO7	chr2	234054001	243089849
	ANO8	chr19	7396051	20522549
	ANO9	chr11	132301	1162799
	ANP32A	chr15	30897001	82583249
	ANP32A-IT1	chr15	30897001	82583249
	ANP32AP1	chr15	30897001	82583249
	ANP32B	chr9	92679151	102881249
	ANP32C	chr4	149314651	191044273
	ANP32D	chr12	39237301	64378949
	ANP32E	chr1	149583001	172016849
	ANPEP	chr15	85074601	102521092
	ANTXR1	chr2	64652851	70568549
	ANTXR2	chr4	75492151	106757399
	ANXA1	chr9	70836151	92342849
	ANXA10	chr4	149314651	191044273
	ANXA11	chr10	76399201	125869349
	ANXA13	chr8	100441651	128344949
	ANXA2	chr15	30897001	82583249
	ANXA2P1	chr4	149314651	191044273
	ANXA2P2	chr9	10351	39182999
	ANXA2P3	chr10	52002151	74146499
	ANXA2R	chr5	17601001	46405349
	ANXA3	chr4	75492151	106757399
	ANXA4	chr2	64652851	70568549
	ANXA5	chr4	107126851	124577249
	ANXA6	chr5	138837301	155138549
	ANXA7	chr10	74203651	76310099
	ANXA8	chr10	46908901	47159999
	ANXA9	chr1	149583001	172016849
	AOAH	chr7	33552301	42169799
	AOAH-IT1	chr7	33552301	42169799
	AOC1	chr7	144021301	154270499
	AOC2	chr17	34725901	44369999
	AOC3	chr17	34725901	44369999
	AOC4P	chr17	34725901	44369999
	AOX1	chr2	179494951	221752049
	AOX2P	chr2	179494951	221752049
	AP1AR	chr4	107126851	124577249
	AP1B1	chr22	21897001	50364899
	AP1B1P1	chr22	21897001	50364899
	AP1G1	chr16	51389851	72777449
	AP1G2	chr14	20085301	25474349
	AP1M1	chr19	7396051	20522549
	AP1M2	chr19	7396051	20522549
	AP1S1	chr7	100606201	102275999
	AP1S3	chr2	221851651	234003749
	AP2A1	chr19	48462001	59118838
	AP2A2	chr11	132301	1162799
	AP2B1	chr17	25263151	34490999
	AP2M1	chr3	93504901	197918399
	AP2S1	chr19	27735001	48407849
	AP3B1	chr5	72330301	91634099
	AP3B2	chr15	83166451	84956999
	AP3D1	chr19	237301	7310999
	AP3M1	chr10	74203651	76310099
	AP3M2	chr8	33304501	43835999
	AP3S1	chr5	107513701	136731449
	AP3S2	chr15	85074601	102521092
	AP4B1	chr1	109014301	120695549
	AP4B1-AS1	chr1	109014301	120695549
	AP4E1	chr15	30897001	82583249
	AP4M1	chr7	77575801	100556099
	AP4S1	chr14	25531351	47519549
	AP5B1	chr11	54711151	69089549
	AP5M1	chr14	47598001	107288699
	AP5S1	chr20	60301	15006899
	AP5Z1	chr7	30001	6788999
	APAF1	chr12	78490201	105224549
	APBA1	chr9	70836151	92342849
	APBA2	chr15	29209501	30548699
	APBA2	chr15	28857001	29159399
	APBA3	chr19	237301	7310999
	APBB1	chr11	1212901	13975199
	APBB1IP	chr10	22228651	38816999
	APBB2	chr4	34830601	49325999
	APBB3	chr5	138837301	155138549
	APC	chr5	107513701	136731449
	APC2	chr19	237301	7310999
	APCDD1	chr18	10651	15410999
	APCDD1L	chr20	41053351	61213349
	APCDD1L-AS1	chr20	41053351	61213349
	APCS	chr1	149583001	172016849
	APEH	chr3	31908601	66170099
	APELA	chr4	149314651	191044273
	APEX1	chr14	20085301	25474349
	APH1A	chr1	149583001	172016849
	APH1B	chr15	30897001	82583249
	API5	chr11	14055301	50783849
	APIP	chr11	14055301	50783849
	APLF	chr2	64652851	70568549
	APLNR	chr11	54711151	69089549
	APLP1	chr19	27735001	48407849
	APLP2	chr11	106235851	134946403
	APMAP	chr20	20646001	25760549
	APOA1	chr11	106235851	134946403
	APOA2	chr1	149583001	172016849
	APOA4	chr11	106235851	134946403
	APOA5	chr11	106235851	134946403
	APOB	chr2	16330201	39551549
	APOBEC1	chr12	7240051	34856699
	APOBEC2	chr6	38374501	47897249
	APOBEC3A	chr22	21897001	50364899
	APOBEC3A_B	chr22	21897001	50364899
	APOBEC3B	chr22	21897001	50364899
	APOBEC3C	chr22	21897001	50364899
	APOBEC3D	chr22	21897001	50364899
	APOBEC3F	chr22	21897001	50364899
	APOBEC3G	chr22	21897001	50364899
	APOBEC3H	chr22	21897001	50364899
	APOBEC4	chr1	182268151	202314749
	APOBR	chr16	22551001	28655999
	APOC1	chr19	27735001	48407849
	APOC1P1	chr19	27735001	48407849
	APOC2	chr19	27735001	48407849
	APOC3	chr11	106235851	134946403
	APOC4-APOC2	chr19	27735001	48407849
	APOD	chr3	93504901	197918399
	APOE	chr19	27735001	48407849
	APOF	chr12	39237301	64378949
	APOH	chr17	62460751	77546399
	APOL1	chr22	21897001	50364899
	APOL2	chr22	21897001	50364899
	APOL3	chr22	21897001	50364899
	APOL4	chr22	21897001	50364899
	APOL5	chr22	21897001	50364899
	APOL6	chr22	21897001	50364899
	APOLD1	chr12	7240051	34856699
	APOM	chr6	21346801	32453699
	APOOP5	chr16	51389851	72777449
	APOPT1	chr14	47598001	107288699
	APP	chr21	14338351	42955649
	APPBP2	chr17	44763151	62410499
	APPL1	chr3	31908601	66170099
	APPL2	chr12	105304351	109373399
	APRT	chr16	88440001	90239999
	APTR	chr7	75045001	77518949
	APTX	chr9	10351	39182999
	AQP1	chr7	18207151	33472349
	AQP10	chr1	149583001	172016849
	AQP11	chr11	76699651	86802299
	AQP12A	chr2	234054001	243089849
	AQP12B	chr2	234054001	243089849
	AQP2	chr12	39237301	64378949
	AQP3	chr9	10351	39182999
	AQP4	chr18	18510901	52058099
	AQP4-AS1	chr18	18510901	52058099
	AQP5	chr12	39237301	64378949
	AQP6	chr12	39237301	64378949
	AQP7	chr9	10351	39182999
	AQP7P1	chr9	67209451	67364849
	AQP8	chr16	22551001	28655999
	AQP9	chr15	30897001	82583249
	AQR	chr15	30897001	82583249
	ARAP1	chr11	69774901	76646399
	ARAP2	chr4	34830601	49325999
	ARAP3	chr5	138837301	155138549
	ARC	chr8	142824151	145289999
	ARCN1	chr11	106235851	134946403
	AREG	chr4	75492151	106757399
	AREG	chr4	70233451	75424799
	AREL1	chr14	47598001	107288699
	ARF1	chr1	223801051	235191749
	ARF3	chr12	39237301	64378949
	ARF4	chr3	31908601	66170099
	ARF5	chr7	102333451	127449149
	ARF6	chr14	47598001	107288699
	ARFGAP1	chr20	61263601	62963549
	ARFGAP2	chr11	14055301	50783849
	ARFGAP3	chr22	21897001	50364899
	ARFGEF1	chr8	67721701	74582399
	ARFGEF2	chr20	41053351	61213349
	ARFGEF3	chr6	125409151	157559399
	ARFIP1	chr4	149314651	191044273
	ARFIP2	chr11	1212901	13975199
	ARFRP1	chr20	61263601	62963549
	ARG1	chr6	125409151	157559399
	ARG2	chr14	47598001	107288699
	ARGFX	chr3	93504901	197918399
	ARGFXP2	chr17	25263151	34490999
	ARGLU1	chr13	100827751	112353899
	ARHGAP1	chr11	14055301	50783849
	ARHGAP10	chr4	124652851	149258249
	ARHGAP11A	chr15	30897001	82583249
	ARHGAP11B	chr15	30897001	82583249
	ARHGAP12	chr10	22228651	38816999
	ARHGAP15	chr2	131337001	144795749
	ARHGAP17	chr16	22551001	28655999
	ARHGAP18	chr6	125409151	157559399
	ARHGAP19	chr10	76399201	125869349
	ARHGAP19-SLIT1	chr10	76399201	125869349
	ARHGAP20	chr11	106235851	134946403
	ARHGAP21	chr10	22228651	38816999
	ARHGAP22	chr10	49197301	51137099
	ARHGAP23	chr17	34725901	44369999
	ARHGAP24	chr4	75492151	106757399
	ARHGAP25	chr2	64652851	70568549
	ARHGAP26	chr5	138837301	155138549
	ARHGAP26-AS1	chr5	138837301	155138549
	ARHGAP27	chr17	34725901	44369999
	ARHGAP27P1	chr17	62460751	77546399
	ARHGAP28	chr18	10651	15410999
	ARHGAP29	chr1	72813001	103784699
	ARHGAP30	chr1	149583001	172016849
	ARHGAP31	chr3	93504901	197918399
	ARHGAP32	chr11	106235851	134946403
	ARHGAP33	chr19	27735001	48407849
	ARHGAP35	chr19	27735001	48407849
	ARHGAP39	chr8	145503001	146300999
	ARHGAP40	chr20	34947151	40939349
	ARHGAP42	chr11	96438151	106184399
	ARHGAP44	chr17	9421501	18929849
	ARHGAP45	chr19	237301	7310999
	ARHGAP5	chr14	25531351	47519549
	ARHGAP5-AS1	chr14	25531351	47519549
	ARHGAP8	chr22	21897001	50364899
	ARHGAP9	chr12	39237301	64378949
	ARHGDIA	chr17	77631001	81182849
	ARHGDIB	chr12	7240051	34856699
	ARHGDIG	chr16	60001	8636849
	ARHGEF1	chr19	27735001	48407849
	ARHGEF10	chr8	141001	7064999
	ARHGEF10L	chr1	17181001	29878049
	ARHGEF11	chr1	149583001	172016849
	ARHGEF12	chr11	106235851	134946403
	ARHGEF15	chr17	396601	9335849
	ARHGEF16	chr1	2684401	3845249
	ARHGEF17	chr11	69774901	76646399
	ARHGEF18	chr19	7396051	20522549
	ARHGEF19	chr1	13773001	17125499
	ARHGEF2	chr1	149583001	172016849
	ARHGEF25	chr12	39237301	64378949
	ARHGEF26	chr3	93504901	197918399
	ARHGEF26-AS1	chr3	93504901	197918399
	ARHGEF28	chr5	72330301	91634099
	ARHGEF3	chr3	31908601	66170099
	ARHGEF3-AS1	chr3	31908601	66170099
	ARHGEF33	chr2	16330201	39551549
	ARHGEF34P	chr7	143571301	143963999
	ARHGEF35	chr7	143571301	143963999
	ARHGEF37	chr5	138837301	155138549
	ARHGEF38	chr4	75492151	106757399
	ARHGEF38-IT1	chr4	75492151	106757399
	ARHGEF39	chr9	10351	39182999
	ARHGEF4	chr2	131337001	144795749
	ARHGEF40	chr14	20085301	25474349
	ARHGEF5	chr7	144021301	154270499
	ARHGEF7	chr13	100827751	112353899
	ARID1A	chr1	17181001	29878049
	ARID1B	chr6	125409151	157559399
	ARID2	chr12	39237301	64378949
	ARID3A	chr19	237301	7310999
	ARID3B	chr15	30897001	82583249
	ARID3C	chr9	10351	39182999
	ARID4A	chr14	47598001	107288699
	ARID4B	chr1	235242301	248908199
	ARID5A	chr2	95328601	97952399
	ARID5B	chr10	52002151	74146499
	ARIH1	chr15	30897001	82583249
	ARIH2	chr3	31908601	66170099
	ARIH2OS	chr3	31908601	66170099
	ARL1	chr12	78490201	105224549
	ARL10	chr5	155190451	180812999
	ARL11	chr13	19020601	86759999
	ARL13B	chr3	93504901	197918399
	ARL14	chr3	93504901	197918399
	ARL14EP	chr11	14055301	50783849
	ARL14EPL	chr5	107513701	136731449
	ARL15	chr5	53329351	67811099
	ARL15	chr5	49431001	53270399
	ARL16	chr17	77631001	81182849
	ARL17A	chr17	34725901	44369999
	ARL2	chr11	54711151	69089549
	ARL2-SNX15	chr11	54711151	69089549
	ARL2BP	chr16	51389851	72777449
	ARL3	chr10	76399201	125869349
	ARL4A	chr7	9750001	18146849
	ARL4C	chr2	234054001	243089849
	ARL4D	chr17	34725901	44369999
	ARL5A	chr2	149790751	175016249
	ARL5B	chr10	18210301	22113599
	ARL5C	chr17	34725901	44369999
	ARL6	chr3	93504901	197918399
	ARL6IP1	chr16	18537001	21410999
	ARL6IP4	chr12	122580601	132706949
	ARL6IP5	chr3	66270301	84066599
	ARL6IP6	chr2	149790751	175016249
	ARL8A	chr1	182268151	202314749
	ARL8B	chr3	60301	31854599
	ARL9	chr4	52660051	59738699
	ARMC1	chr8	46845001	67653749
	ARMC10	chr7	102333451	127449149
	ARMC12	chr6	32649301	38297699
	ARMC2	chr6	108724501	125351399
	ARMC3	chr10	22228651	38816999
	ARMC4	chr10	22228651	38816999
	ARMC5	chr16	30291001	32663699
	ARMC6	chr19	7396051	20522549
	ARMC7	chr17	62460751	77546399
	ARMC8	chr3	93504901	197918399
	ARMC9	chr2	221851651	234003749
	ARMS2	chr10	76399201	125869349
	ARMT1	chr6	125409151	157559399
	ARNT	chr1	149583001	172016849
	ARNT2	chr15	30897001	82583249
	ARNTL	chr11	1212901	13975199
	ARNTL2	chr12	7240051	34856699
	ARPC1A	chr7	77575801	100556099
	ARPC1B	chr7	77575801	100556099
	ARPC2	chr2	179494951	221752049
	ARPC3	chr12	109423801	122530349
	ARPC4	chr3	60301	31854599
	ARPC4-TTLL3	chr3	60301	31854599
	ARPC5	chr1	182268151	202314749
	ARPC5L	chr9	119651251	133073099
	ARPIN	chr15	85074601	102521092
	ARPP19	chr15	30897001	82583249
	ARPP21	chr3	31908601	66170099
	ARRB1	chr11	69774901	76646399
	ARRB2	chr17	396601	9335849
	ARRDC1	chr9	137091451	141113699
	ARRDC1-AS1	chr9	137091451	141113699
	ARRDC2	chr19	7396051	20522549
	ARRDC3	chr5	72330301	91634099
	ARRDC3-AS1	chr5	72330301	91634099
	ARRDC4	chr15	85074601	102521092
	ARRDC5	chr19	237301	7310999
	ARSA	chr22	50415001	51239549
	ARSB	chr5	72330301	91634099
	ARSG	chr17	62460751	77546399
	ARSI	chr5	138837301	155138549
	ARSJ	chr4	107126851	124577249
	ARSK	chr5	91686301	107327399
	ART1	chr11	1212901	13975199
	ART3	chr4	75492151	106757399
	ART4	chr12	7240051	34856699
	ART5	chr11	1212901	13975199
	ARTN	chr1	30028201	60733799
	ARV1	chr1	223801051	235191749
	ARVCF	chr22	18771001	20333549
	AS3MT	chr10	76399201	125869349
	ASAH1	chr8	12174301	33250499
	ASAH2	chr10	52002151	74146499
	ASAH2B	chr10	52002151	74146499
	ASAP1	chr8	130117651	136814249
	ASAP1-IT1	chr8	130117651	136814249
	ASAP1-IT2	chr8	130117651	136814249
	ASAP2	chr2	5118751	15384899
	ASAP3	chr1	17181001	29878049
	ASB1	chr2	234054001	243089849
	ASB10	chr7	144021301	154270499
	ASB13	chr10	72151	15560549
	ASB14	chr3	31908601	66170099
	ASB15	chr7	102333451	127449149
	ASB16	chr17	34725901	44369999
	ASB16-AS1	chr17	34725901	44369999
	ASB17	chr1	72813001	103784699
	ASB18	chr2	234054001	243089849
	ASB2	chr14	47598001	107288699
	ASB3	chr2	48786001	62208899
	ASB4	chr7	77575801	100556099
	ASB5	chr4	149314651	191044273
	ASB6	chr9	119651251	133073099
	ASB7	chr15	85074601	102521092
	ASB8	chr12	39237301	64378949
	ASB9P1	chr15	85074601	102521092
	ASCC1	chr10	52002151	74146499
	ASCC2	chr22	21897001	50364899
	ASCC3	chr6	97695301	108625049
	ASCL1	chr12	78490201	105224549
	ASCL2	chr11	1212901	13975199
	ASCL3	chr11	1212901	13975199
	ASCL4	chr12	105304351	109373399
	ASCL5	chr1	182268151	202314749
	ASF1A	chr6	108724501	125351399
	ASF1B	chr19	7396051	20522549
	ASGR1	chr17	396601	9335849
	ASGR2	chr17	396601	9335849
	ASH1L	chr1	149583001	172016849
	ASH1L-AS1	chr1	149583001	172016849
	ASH2L	chr8	33304501	43835999
	ASIC1	chr12	39237301	64378949
	ASIC2	chr17	25263151	34490999
	ASIC3	chr7	144021301	154270499
	ASIC4	chr2	179494951	221752049
	ASIC5	chr4	149314651	191044273
	ASIP	chr20	29804101	34897049
	ASL	chr7	65148301	67425899
	ASNA1	chr19	7396051	20522549
	ASNS	chr7	77575801	100556099
	ASNSD1	chr2	179494951	221752049
	ASPA	chr17	396601	9335849
	ASPDH	chr19	48462001	59118838
	ASPG	chr14	47598001	107288699
	ASPH	chr8	46845001	67653749
	ASPHD1	chr16	29538151	30200999
	ASPHD2	chr22	21897001	50364899
	ASPM	chr1	182268151	202314749
	ASPN	chr9	92679151	102881249
	ASPRV1	chr2	64652851	70568549
	ASPSCR1	chr17	77631001	81182849
	ASRGL1	chr11	54711151	69089549
	ASS1	chr9	133223251	137041199
	ASTE1	chr3	93504901	197918399
	ASTL	chr2	95328601	97952399
	ASTN1	chr1	172093801	182206199
	ASTN2	chr9	119651251	133073099
	ASTN2	chr9	115221451	119596499
	ASTN2-AS1	chr9	115221451	119596499
	ASXL1	chr20	29804101	34897049
	ASXL2	chr2	16330201	39551549
	ASXL3	chr18	18510901	52058099
	ASZ1	chr7	102333451	127449149
	ATAD1	chr10	76399201	125869349
	ATAD2	chr8	100441651	128344949
	ATAD2B	chr2	16330201	39551549
	ATAD3A	chr1	666001	2633999
	ATAD3B	chr1	666001	2633999
	ATAD3C	chr1	666001	2633999
	ATAD5	chr17	25263151	34490999
	ATAT1	chr6	21346801	32453699
	ATCAY	chr19	237301	7310999
	ATE1	chr10	76399201	125869349
	ATF1	chr12	39237301	64378949
	ATF2	chr2	175077601	179416049
	ATF3	chr1	206482351	223724999
	ATF4	chr22	21897001	50364899
	ATF5	chr19	48462001	59118838
	ATF6	chr1	149583001	172016849
	ATF6B	chr6	21346801	32453699
	ATF7	chr12	39237301	64378949
	ATF7IP	chr12	7240051	34856699
	ATF7IP2	chr16	8688001	12218399
	ATG10	chr5	72330301	91634099
	ATG101	chr12	39237301	64378949
	ATG12	chr5	107513701	136731449
	ATG13	chr11	14055301	50783849
	ATG14	chr14	47598001	107288699
	ATG16L1	chr2	234054001	243089849
	ATG16L2	chr11	69774901	76646399
	ATG2A	chr11	54711151	69089549
	ATG2B	chr14	47598001	107288699
	ATG3	chr3	93504901	197918399
	ATG4B	chr2	234054001	243089849
	ATG4C	chr1	63189601	72755549
	ATG4D	chr19	7396051	20522549
	ATG5	chr6	97695301	108625049
	ATG7	chr3	60301	31854599
	ATG9A	chr2	179494951	221752049
	ATG9B	chr7	144021301	154270499
	ATIC	chr2	179494951	221752049
	ATL1	chr14	47598001	107288699
	ATL2	chr2	16330201	39551549
	ATL3	chr11	54711151	69089549
	ATM	chr11	106235851	134946403
	ATMIN	chr16	72838501	83591699
	ATN1	chr12	147151	7189949
	ATOH1	chr4	75492151	106757399
	ATOH7	chr10	52002151	74146499
	ATOH8	chr2	70624951	87170999
	ATOX1	chr5	138837301	155138549
	ATP10A	chr15	24723001	28565699
	ATP10B	chr5	155190451	180812999
	ATP10D	chr4	34830601	49325999
	ATP11A	chr13	112504201	114326099
	ATP11AUN	chr13	112504201	114326099
	ATP11B	chr3	93504901	197918399
	ATP12A	chr13	19020601	86759999
	ATP13A1	chr19	7396051	20522549
	ATP13A2	chr1	17181001	29878049
	ATP13A3	chr3	93504901	197918399
	ATP13A4	chr3	93504901	197918399
	ATP13A5	chr3	93504901	197918399
	ATP1A1	chr1	109014301	120695549
	ATP1A1-AS1	chr1	109014301	120695549
	ATP1A2	chr1	149583001	172016849
	ATP1A3	chr19	27735001	48407849
	ATP1A4	chr1	149583001	172016849
	ATP1B1	chr1	149583001	172016849
	ATP1B2	chr17	396601	9335849
	ATP1B3	chr3	93504901	197918399
	ATP23	chr12	39237301	64378949
	ATP2A1	chr16	28707001	29444999
	ATP2A1-AS1	chr16	28707001	29444999
	ATP2A2	chr12	109423801	122530349
	ATP2A3	chr17	396601	9335849
	ATP2B1	chr12	78490201	105224549
	ATP2B1-AS1	chr12	78490201	105224549
	ATP2B2	chr3	60301	31854599
	ATP2B4	chr1	202366951	205922099
	ATP2C1	chr3	93504901	197918399
	ATP2C2	chr16	83653201	88389299
	ATP4A	chr19	27735001	48407849
	ATP4B	chr13	112504201	114326099
	ATP5A1	chr18	18510901	52058099
	ATP5B	chr12	39237301	64378949
	ATP5C1	chr10	72151	15560549
	ATP5D	chr19	237301	7310999
	ATP5E	chr20	41053351	61213349
	ATP5EP2	chr13	19020601	86759999
	ATP5F1	chr1	109014301	120695549
	ATP5G1	chr17	44763151	62410499
	ATP5G2	chr12	39237301	64378949
	ATP5G3	chr2	175077601	179416049
	ATP5H	chr17	62460751	77546399
	ATP5I	chr4	10201	1423199
	ATP5J	chr21	14338351	42955649
	ATP5J2	chr7	77575801	100556099
	ATP5J2-PTCD1	chr7	77575801	100556099
	ATP5L	chr11	106235851	134946403
	ATP5L2	chr22	21897001	50364899
	ATP5O	chr21	14338351	42955649
	ATP5S	chr14	47598001	107288699
	ATP6AP1L	chr5	72330301	91634099
	ATP6V0A1	chr17	34725901	44369999
	ATP6V0A2	chr12	122580601	132706949
	ATP6V0A4	chr7	137893801	142046699
	ATP6V0B	chr1	30028201	60733799
	ATP6V0C	chr16	60001	8636849
	ATP6V0CP3	chr6	38374501	47897249
	ATP6V0D1	chr16	51389851	72777449
	ATP6V0D2	chr8	86841001	100092149
	ATP6V0E1	chr5	155190451	180812999
	ATP6V0E2	chr7	144021301	154270499
	ATP6V0E2-AS1	chr7	144021301	154270499
	ATP6V1A	chr3	93504901	197918399
	ATP6V1B1	chr2	70624951	87170999
	ATP6V1B2	chr8	12174301	33250499
	ATP6V1C1	chr8	100441651	128344949
	ATP6V1C2	chr2	5118751	15384899
	ATP6V1D	chr14	47598001	107288699
	ATP6V1E1	chr22	16848001	18671999
	ATP6V1E2	chr2	45976201	48721949
	ATP6V1F	chr7	127509001	130154399
	ATP6V1G1	chr9	115221451	119596499
	ATP6V1G2	chr6	21346801	32453699
	ATP6V1G2-DDX39B	chr6	21346801	32453699
	ATP6V1G3	chr1	182268151	202314749
	ATP6V1H	chr8	46845001	67653749
	ATP7B	chr13	19020601	86759999
	ATP8A1	chr4	34830601	49325999
	ATP8A2	chr13	19020601	86759999
	ATP8B1	chr18	52553101	72283199
	ATP8B2	chr1	149583001	172016849
	ATP8B3	chr19	237301	7310999
	ATP8B4	chr15	30897001	82583249
	ATP8B5P	chr9	10351	39182999
	ATP9A	chr20	41053351	61213349
	ATP9B	chr18	75771751	78016975
	ATPAF1	chr1	30028201	60733799
	ATPAF2	chr17	9421501	18929849
	ATPIF1	chr1	17181001	29878049
	ATR	chr3	93504901	197918399
	ATRAID	chr2	16330201	39551549
	ATRIP	chr3	31908601	66170099
	ATRN	chr20	60301	15006899
	ATRNL1	chr10	76399201	125869349
	ATXN1	chr6	147151	21293699
	ATXN10	chr22	21897001	50364899
	ATXN1L	chr16	51389851	72777449
	ATXN2	chr12	109423801	122530349
	ATXN2L	chr16	28707001	29444999
	ATXN3	chr14	47598001	107288699
	ATXN7	chr3	31908601	66170099
	ATXN7L1	chr7	102333451	127449149
	ATXN7L2	chr1	109014301	120695549
	ATXN7L3	chr17	34725901	44369999
	ATXN7L3B	chr12	64443151	78417449
	ATXN8OS	chr13	19020601	86759999
	AUH	chr9	92679151	102881249
	AUNIP	chr1	17181001	29878049
	AUP1	chr2	70624951	87170999
	AURKA	chr20	41053351	61213349
	AURKAIP1	chr1	666001	2633999
	AURKAPS1	chr1	206482351	223724999
	AURKB	chr17	396601	9335849
	AURKC	chr19	48462001	59118838
	AUTS2	chr7	69795451	72168749
	AUTS2	chr7	67493551	69617249
	AUTS2	chr7	69669451	69716549
	AVEN	chr15	30897001	82583249
	AVIL	chr12	39237301	64378949
	AVL9	chr7	18207151	33472349
	AVP	chr20	60301	15006899
	AVPI1	chr10	76399201	125869349
	AVPR1A	chr12	39237301	64378949
	AVPR1B	chr1	206073751	206332199
	AXDND1	chr1	172093801	182206199
	AXIN1	chr16	60001	8636849
	AXIN2	chr17	62460751	77546399
	AXL	chr19	27735001	48407849
	AZGP1	chr7	77575801	100556099
	AZGP1P1	chr7	77575801	100556099
	AZI2	chr3	60301	31854599
	AZIN1	chr8	100441651	128344949
	AZIN2	chr1	30028201	60733799
	AZU1	chr19	237301	7310999
	B2M	chr15	30897001	82583249
	B3GALNT1	chr3	93504901	197918399
	B3GALNT2	chr1	235242301	248908199
	B3GALT1	chr2	149790751	175016249
	B3GALT2	chr1	182268151	202314749
	B3GALT4	chr6	32649301	38297699
	B3GALT5	chr21	14338351	42955649
	B3GALT5-AS1	chr21	14338351	42955649
	B3GALT6	chr1	666001	2633999
	B3GAT1	chr11	106235851	134946403
	B3GAT2	chr6	62181451	95678699
	B3GAT3	chr11	54711151	69089549
	B3GLCT	chr13	19020601	86759999
	B3GNT2	chr2	62349151	64543799
	B3GNT3	chr19	7396051	20522549
	B3GNT4	chr12	122580601	132706949
	B3GNT5	chr3	93504901	197918399
	B3GNT6	chr11	76699651	86802299
	B3GNT7	chr2	221851651	234003749
	B3GNT8	chr19	27735001	48407849
	B3GNT9	chr16	51389851	72777449
	B3GNTL1	chr17	77631001	81182849
	B4GALNT1	chr12	39237301	64378949
	B4GALNT2	chr17	44763151	62410499
	B4GALNT3	chr12	147151	7189949
	B4GALNT4	chr11	132301	1162799
	B4GALT1	chr9	10351	39182999
	B4GALT2	chr1	30028201	60733799
	B4GALT3	chr1	149583001	172016849
	B4GALT4	chr3	93504901	197918399
	B4GALT5	chr20	41053351	61213349
	B4GALT6	chr18	18510901	52058099
	B4GALT7	chr5	155190451	180812999
	B4GAT1	chr11	54711151	69089549
	B9D1	chr17	19140001	21566099
	B9D2	chr19	27735001	48407849
	BAALC	chr8	100441651	128344949
	BAALC-AS1	chr8	100441651	128344949
	BAALC-AS2	chr8	100441651	128344949
	BAAT	chr9	102935701	108900449
	BABAM1	chr19	7396051	20522549
	BABAM2	chr2	16330201	39551549
	BACE1	chr11	106235851	134946403
	BACE1-AS	chr11	106235851	134946403
	BACE2	chr21	14338351	42955649
	BACH1	chr21	14338351	42955649
	BACH2	chr6	62181451	95678699
	BAD	chr11	54711151	69089549
	BAG1	chr9	10351	39182999
	BAG2	chr6	47955601	58076849
	BAG3	chr10	76399201	125869349
	BAG4	chr8	33304501	43835999
	BAG5	chr14	47598001	107288699
	BAG6	chr6	21346801	32453699
	BAGE	chr21	10827001	11186849
	BAGE3	chr21	10827001	11186849
	BAHCC1	chr17	77631001	81182849
	BAHD1	chr15	30897001	82583249
	BAIAP2	chr17	77631001	81182849
	BAIAP2-AS1	chr17	77631001	81182849
	BAIAP2L1	chr7	77575801	100556099
	BAIAP2L2	chr22	21897001	50364899
	BAIAP3	chr16	60001	8636849
	BAK1	chr6	32649301	38297699
	BAMBI	chr10	22228651	38816999
	BANCR	chr9	70836151	92342849
	BANF1	chr11	54711151	69089549
	BANF2	chr20	15058501	20593199
	BANK1	chr4	75492151	106757399
	BANP	chr16	83653201	88389299
	BAP1	chr3	31908601	66170099
	BARD1	chr2	179494951	221752049
	BARHL1	chr9	133223251	137041199
	BARHL2	chr1	72813001	103784699
	BARX1	chr9	92679151	102881249
	BARX2	chr11	106235851	134946403
	BASP1	chr5	8665651	17516849
	BASP1-AS1	chr5	8665651	17516849
	BASP1P1	chr13	19020601	86759999
	BATF	chr14	47598001	107288699
	BATF2	chr11	54711151	69089549
	BATF3	chr1	206482351	223724999
	BAX	chr19	48462001	59118838
	BAZ1A	chr14	25531351	47519549
	BAZ1B	chr7	72642001	74408999
	BAZ2A	chr12	39237301	64378949
	BAZ2B	chr2	149790751	175016249
	BBC3	chr19	27735001	48407849
	BBIP1	chr10	76399201	125869349
	BBOF1	chr14	47598001	107288699
	BBOX1	chr11	14055301	50783849
	BBS1	chr11	54711151	69089549
	BBS10	chr12	64443151	78417449
	BBS12	chr4	107126851	124577249
	BBS2	chr16	51389851	72777449
	BBS4	chr15	30897001	82583249
	BBS5	chr2	149790751	175016249
	BBS7	chr4	107126851	124577249
	BBS9	chr7	18207151	33472349
	BBS9	chr7	33552301	42169799
	BBX	chr3	93504901	197918399
	BCAM	chr19	27735001	48407849
	BCAN	chr1	149583001	172016849
	BCAP29	chr7	102333451	127449149
	BCAR1	chr16	72838501	83591699
	BCAR3	chr1	72813001	103784699
	BCAR4	chr16	8688001	12218399
	BCAS1	chr20	41053351	61213349
	BCAS2	chr1	109014301	120695549
	BCAS3	chr17	44763151	62410499
	BCAS4	chr20	41053351	61213349
	BCAT1	chr12	7240051	34856699
	BCAT2	chr19	48462001	59118838
	BCCIP	chr10	125919451	128615999
	BCDIN3D	chr12	39237301	64378949
	BCDIN3D-AS1	chr12	39237301	64378949
	BCHE	chr3	93504901	197918399
	BCKDHA	chr19	27735001	48407849
	BCKDHB	chr6	62181451	95678699
	BCKDK	chr16	30291001	32663699
	BCL10	chr1	72813001	103784699
	BCL11A	chr2	48786001	62208899
	BCL11B	chr14	47598001	107288699
	BCL2	chr18	52553101	72283199
	BCL2A1	chr15	30897001	82583249
	BCL2L1	chr20	29804101	34897049
	BCL2L10	chr15	30897001	82583249
	BCL2L11	chr2	111348001	131249999
	BCL2L12	chr19	48462001	59118838
	BCL2L13	chr22	16848001	18671999
	BCL2L14	chr12	7240051	34856699
	BCL2L15	chr1	109014301	120695549
	BCL2L2	chr14	20085301	25474349
	BCL2L2-PABPN1	chr14	20085301	25474349
	BCL3	chr19	27735001	48407849
	BCL6	chr3	93504901	197918399
	BCL6B	chr17	396601	9335849
	BCL7A	chr12	109423801	122530349
	BCL7B	chr7	72642001	74408999
	BCL7C	chr16	30291001	32663699
	BCL9	chr1	146466001	147425849
	BCL9L	chr11	106235851	134946403
	BCLAF1	chr6	125409151	157559399
	BCO1	chr16	72838501	83591699
	BCO2	chr11	106235851	134946403
	BCR	chr22	21897001	50364899
	BCRP2	chr22	20706151	21842999
	BCRP3	chr22	21897001	50364899
	BCS1L	chr2	179494951	221752049
	BDH1	chr3	93504901	197918399
	BDH2	chr4	75492151	106757399
	BDKRB1	chr14	47598001	107288699
	BDKRB2	chr14	47598001	107288699
	BDNF	chr11	14055301	50783849
	BDNF-AS	chr11	14055301	50783849
	BDP1	chr5	70623451	72274349
	BEAN1	chr16	51389851	72777449
	BECN1	chr17	34725901	44369999
	BEGAIN	chr14	47598001	107288699
	BEND3	chr6	97695301	108625049
	BEND3P3	chr10	76399201	125869349
	BEND4	chr4	34830601	49325999
	BEND5	chr1	30028201	60733799
	BEND6	chr6	47955601	58076849
	BEND7	chr10	72151	15560549
	BEST1	chr11	54711151	69089549
	BEST2	chr19	7396051	20522549
	BEST3	chr12	64443151	78417449
	BEST4	chr1	30028201	60733799
	BET1	chr7	77575801	100556099
	BET1L	chr11	132301	1162799
	BFAR	chr16	12285301	14780699
	BFSP1	chr20	15058501	20593199
	BFSP2	chr3	93504901	197918399
	BGLAP	chr1	149583001	172016849
	BHLHA15	chr7	77575801	100556099
	BHLHA9	chr17	396601	9335849
	BHLHE22	chr8	46845001	67653749
	BHLHE23	chr20	61263601	62963549
	BHLHE40	chr3	60301	31854599
	BHLHE40-AS1	chr3	60301	31854599
	BHLHE41	chr12	7240051	34856699
	BHMG1	chr19	27735001	48407849
	BHMT	chr5	72330301	91634099
	BHMT2	chr5	72330301	91634099
	BICC1	chr10	52002151	74146499
	BICD1	chr12	7240051	34856699
	BICD2	chr9	92679151	102881249
	BICDL1	chr12	109423801	122530349
	BICDL2	chr16	60001	8636849
	BICRA	chr19	27735001	48407849
	BICRAL	chr6	38374501	47897249
	BID	chr22	16848001	18671999
	BIK	chr22	21897001	50364899
	BIN1	chr2	111348001	131249999
	BIN2	chr12	39237301	64378949
	BIN3	chr8	12174301	33250499
	BIN3-IT1	chr8	12174301	33250499
	BIRC2	chr11	96438151	106184399
	BIRC3	chr11	96438151	106184399
	BIRC5	chr17	62460751	77546399
	BIRC6	chr2	16330201	39551549
	BIRC7	chr20	61263601	62963549
	BIRC8	chr19	48462001	59118838
	BIVM	chr13	100827751	112353899
	BIVM-ERCC5	chr13	100827751	112353899
	BLCAP	chr20	34947151	40939349
	BLID	chr11	106235851	134946403
	BLK	chr8	7995001	11906999
	BLM	chr15	85074601	102521092
	BLMH	chr17	25263151	34490999
	BLNK	chr10	76399201	125869349
	BLOC1S1	chr12	39237301	64378949
	BLOC1S1-RDH5	chr12	39237301	64378949
	BLOC1S2	chr10	76399201	125869349
	BLOC1S3	chr19	27735001	48407849
	BLOC1S4	chr4	5511901	9155849
	BLOC1S5	chr6	147151	21293699
	BLOC1S5-TXNDC5	chr6	147151	21293699
	BLOC1S6	chr15	30897001	82583249
	BLVRA	chr7	42224401	57023999
	BLVRB	chr19	27735001	48407849
	BLZF1	chr1	149583001	172016849
	BMF	chr15	30897001	82583249
	BMI1	chr10	22228651	38816999
	BMP1	chr8	12174301	33250499
	BMP10	chr2	64652851	70568549
	BMP2	chr20	60301	15006899
	BMP2K	chr4	75492151	106757399
	BMP3	chr4	75492151	106757399
	BMP4	chr14	47598001	107288699
	BMP5	chr6	47955601	58076849
	BMP6	chr6	147151	21293699
	BMP7	chr20	41053351	61213349
	BMP8A	chr1	30028201	60733799
	BMP8B	chr1	30028201	60733799
	BMPER	chr7	33552301	42169799
	BMPR1A	chr10	76399201	125869349
	BMPR1B	chr4	75492151	106757399
	BMPR2	chr2	179494951	221752049
	BMS1	chr10	42596701	46283999
	BMS1P17	chr14	19000201	19904849
	BMS1P18	chr14	19000201	19904849
	BMS1P18	chr22	16050001	16649099
	BMS1P20	chr22	21897001	50364899
	BMS1P21	chr10	76399201	125869349
	BMS1P4	chr10	74203651	76310099
	BMT2	chr7	102333451	127449149
	BNC1	chr15	83166451	84956999
	BNC2	chr9	10351	39182999
	BNIP1	chr5	155190451	180812999
	BNIP2	chr15	30897001	82583249
	BNIP3	chr10	133728001	135524586
	BNIP3L	chr8	12174301	33250499
	BNIPL	chr1	149583001	172016849
	BOC	chr3	93504901	197918399
	BOD1	chr5	155190451	180812999
	BOD1L1	chr4	9372001	34778249
	BOD1L2	chr18	52553101	72283199
	BOK	chr2	234054001	243089849
	BOK-AS1	chr2	234054001	243089849
	BOLA1	chr1	149583001	172016849
	BOLA2	chr16	29538151	30200999
	BOLA3	chr2	70624951	87170999
	BOLA3-AS1	chr2	70624951	87170999
	BOLL	chr2	179494951	221752049
	BOP1	chr8	145503001	146300999
	BORA	chr13	19020601	86759999
	BORCS5	chr12	7240051	34856699
	BORCS6	chr17	396601	9335849
	BORCS7	chr10	76399201	125869349
	BORCS7-ASMT	chr10	76399201	125869349
	BORCS8	chr19	7396051	20522549
	BORCS8-MEF2B	chr19	7396051	20522549
	BPESC1	chr3	93504901	197918399
	BPGM	chr7	130257901	137836799
	BPHL	chr6	147151	21293699
	BPI	chr20	34947151	40939349
	BPIFA1	chr20	29804101	34897049
	BPIFA2	chr20	29804101	34897049
	BPIFA3	chr20	29804101	34897049
	BPIFA4P	chr20	29804101	34897049
	BPIFB1	chr20	29804101	34897049
	BPIFB2	chr20	29804101	34897049
	BPIFB3	chr20	29804101	34897049
	BPIFB4	chr20	29804101	34897049
	BPIFB6	chr20	29804101	34897049
	BPIFC	chr22	21897001	50364899
	BPNT1	chr1	206482351	223724999
	BPTF	chr17	62460751	77546399
	BRAF	chr7	137893801	142046699
	BRAP	chr12	109423801	122530349
	BRAT1	chr7	30001	6788999
	BRCA1	chr17	34725901	44369999
	BRCA2	chr13	19020601	86759999
	BRD1	chr22	21897001	50364899
	BRD2	chr6	32649301	38297699
	BRD3	chr9	133223251	137041199
	BRD3OS	chr9	133223251	137041199
	BRD4	chr19	7396051	20522549
	BRD7	chr16	47255101	51248249
	BRD7P3	chr6	108724501	125351399
	BRD8	chr5	136803901	138785999
	BRD9	chr5	12001	8611199
	BRDT	chr1	72813001	103784699
	BRE-AS1	chr2	16330201	39551549
	BREA2	chr8	142824151	145289999
	BRF1	chr14	47598001	107288699
	BRF2	chr8	33304501	43835999
	BRI3	chr7	77575801	100556099
	BRI3BP	chr12	122580601	132706949
	BRICD5	chr16	60001	8636849
	BRINP1	chr9	119651251	133073099
	BRINP2	chr1	172093801	182206199
	BRINP3	chr1	182268151	202314749
	BRIP1	chr17	44763151	62410499
	BRIX1	chr5	17601001	46405349
	BRK1	chr3	60301	31854599
	BRMS1	chr11	54711151	69089549
	BRMS1L	chr14	25531351	47519549
	BROX	chr1	206482351	223724999
	BRPF1	chr3	60301	31854599
	BRPF3	chr6	32649301	38297699
	BRSK1	chr19	48462001	59118838
	BRSK2	chr11	1212901	13975199
	BRWD1	chr21	14338351	42955649
	BRWD1-AS1	chr21	14338351	42955649
	BSCL2	chr11	54711151	69089549
	BSDC1	chr1	30028201	60733799
	BSG	chr19	237301	7310999
	BSN	chr3	31908601	66170099
	BSN-AS2	chr3	31908601	66170099
	BSND	chr1	30028201	60733799
	BSPH1	chr19	48462001	59118838
	BSPRY	chr9	115221451	119596499
	BST1	chr4	9372001	34778249
	BST2	chr19	7396051	20522549
	BSX	chr11	106235851	134946403
	BTAF1	chr10	76399201	125869349
	BTBD1	chr15	83166451	84956999
	BTBD10	chr11	1212901	13975199
	BTBD11	chr12	105304351	109373399
	BTBD16	chr10	76399201	125869349
	BTBD17	chr17	62460751	77546399
	BTBD18	chr11	54711151	69089549
	BTBD19	chr1	30028201	60733799
	BTBD2	chr19	237301	7310999
	BTBD3	chr20	60301	15006899
	BTBD6	chr14	47598001	107288699
	BTBD7	chr14	47598001	107288699
	BTBD8	chr1	72813001	103784699
	BTBD9	chr6	38374501	47897249
	BTBD9	chr6	32649301	38297699
	BTC	chr4	75492151	106757399
	BTD	chr3	60301	31854599
	BTF3	chr5	72330301	91634099
	BTF3L4	chr1	30028201	60733799
	BTF3P11	chr13	19020601	86759999
	BTG1	chr12	78490201	105224549
	BTG2	chr1	202366951	205922099
	BTG3	chr21	14338351	42955649
	BTG4	chr11	106235851	134946403
	BTLA	chr3	93504901	197918399
	BTN1A1	chr6	21346801	32453699
	BTN2A1	chr6	21346801	32453699
	BTN2A2	chr6	21346801	32453699
	BTN2A3P	chr6	21346801	32453699
	BTN3A1	chr6	21346801	32453699
	BTN3A2	chr6	21346801	32453699
	BTN3A3	chr6	21346801	32453699
	BTNL2	chr6	21346801	32453699
	BTNL3	chr5	155190451	180812999
	BTNL8	chr5	155190451	180812999
	BTNL9	chr5	155190451	180812999
	BTRC	chr10	76399201	125869349
	BUB1	chr2	111348001	131249999
	BUB1B	chr15	30897001	82583249
	BUB3	chr10	76399201	125869349
	BUD13	chr11	106235851	134946403
	BUD23	chr7	72642001	74408999
	BUD31	chr7	77575801	100556099
	BVES	chr6	97695301	108625049
	BVES-AS1	chr6	97695301	108625049
	BYSL	chr6	38374501	47897249
	BZW1	chr2	179494951	221752049
	BZW2	chr7	9750001	18146849
	C10orf105	chr10	52002151	74146499
	C10orf111	chr10	72151	15560549
	C10orf113	chr10	18210301	22113599
	C10orf120	chr10	76399201	125869349
	C10orf128	chr10	49197301	51137099
	C10orf142	chr10	42596701	46283999
	C10orf143	chr10	128766001	133381349
	C10orf25	chr10	42596701	46283999
	C10orf53	chr10	49197301	51137099
	C10orf55	chr10	74203651	76310099
	C10orf62	chr10	76399201	125869349
	C10orf67	chr10	22228651	38816999
	C10orf71	chr10	49197301	51137099
	C10orf76	chr10	76399201	125869349
	C10orf82	chr10	76399201	125869349
	C10orf88	chr10	76399201	125869349
	C10orf90	chr10	125919451	128615999
	C10orf91	chr10	133728001	135524586
	C10orf95	chr10	76399201	125869349
	C10orf99	chr10	76399201	125869349
	C11orf1	chr11	106235851	134946403
	C11orf16	chr11	1212901	13975199
	C11orf21	chr11	1212901	13975199
	C11orf24	chr11	54711151	69089549
	C11orf40	chr11	1212901	13975199
	C11orf42	chr11	1212901	13975199
	C11orf44	chr11	106235851	134946403
	C11orf45	chr11	106235851	134946403
	C11orf49	chr11	14055301	50783849
	C11orf53	chr11	106235851	134946403
	C11orf54	chr11	89742151	96287549
	C11orf58	chr11	14055301	50783849
	C11orf65	chr11	106235851	134946403
	C11orf68	chr11	54711151	69089549
	C11orf70	chr11	96438151	106184399
	C11orf71	chr11	106235851	134946403
	C11orf74	chr11	14055301	50783849
	C11orf80	chr11	54711151	69089549
	C11orf84	chr11	54711151	69089549
	C11orf86	chr11	54711151	69089549
	C11orf87	chr11	106235851	134946403
	C11orf88	chr11	106235851	134946403
	C11orf91	chr11	14055301	50783849
	C11orf94	chr11	14055301	50783849
	C11orf95	chr11	54711151	69089549
	C11orf96	chr11	14055301	50783849
	C11orf97	chr11	89742151	96287549
	C12orf10	chr12	39237301	64378949
	C12orf29	chr12	78490201	105224549
	C12orf4	chr12	147151	7189949
	C12orf40	chr12	39237301	64378949
	C12orf42	chr12	78490201	105224549
	C12orf43	chr12	109423801	122530349
	C12orf45	chr12	105304351	109373399
	C12orf49	chr12	109423801	122530349
	C12orf50	chr12	78490201	105224549
	C12orf54	chr12	39237301	64378949
	C12orf56	chr12	64443151	78417449
	C12orf57	chr12	147151	7189949
	C12orf60	chr12	7240051	34856699
	C12orf65	chr12	122580601	132706949
	C12orf66	chr12	64443151	78417449
	C12orf71	chr12	7240051	34856699
	C12orf73	chr12	78490201	105224549
	C12orf74	chr12	78490201	105224549
	C12orf75	chr12	105304351	109373399
	C12orf76	chr12	109423801	122530349
	C12orf77	chr12	7240051	34856699
	C12orf80	chr12	39237301	64378949
	C13orf42	chr13	19020601	86759999
	C14orf119	chr14	20085301	25474349
	C14orf132	chr14	47598001	107288699
	C14orf177	chr14	47598001	107288699
	C14orf178	chr14	47598001	107288699
	C14orf180	chr14	47598001	107288699
	C14orf2	chr14	47598001	107288699
	C14orf28	chr14	25531351	47519549
	C14orf37	chr14	47598001	107288699
	C14orf39	chr14	47598001	107288699
	C14orf93	chr14	20085301	25474349
	C15orf32	chr15	85074601	102521092
	C15orf38-AP3S2	chr15	85074601	102521092
	C15orf39	chr15	30897001	82583249
	C15orf40	chr15	83166451	84956999
	C15orf41	chr15	30897001	82583249
	C15orf48	chr15	30897001	82583249
	C15orf53	chr15	30897001	82583249
	C15orf54	chr15	30897001	82583249
	C15orf56	chr15	30897001	82583249
	C15orf59	chr15	30897001	82583249
	C15orf61	chr15	30897001	82583249
	C15orf62	chr15	30897001	82583249
	C15orf65	chr15	30897001	82583249
	C16orf45	chr16	14862001	16364999
	C16orf46	chr16	72838501	83591699
	C16orf52	chr16	21486301	22463699
	C16orf54	chr16	29538151	30200999
	C16orf58	chr16	30291001	32663699
	C16orf62	chr16	18537001	21410999
	C16orf70	chr16	51389851	72777449
	C16orf71	chr16	60001	8636849
	C16orf72	chr16	8688001	12218399
	C16orf74	chr16	83653201	88389299
	C16orf78	chr16	47255101	51248249
	C16orf82	chr16	22551001	28655999
	C16orf86	chr16	51389851	72777449
	C16orf87	chr16	46437001	47201699
	C16orf89	chr16	60001	8636849
	C16orf90	chr16	60001	8636849
	C16orf91	chr16	60001	8636849
	C16orf92	chr16	29538151	30200999
	C16orf95	chr16	83653201	88389299
	C16orf96	chr16	60001	8636849
	C16orf97	chr16	51389851	72777449
	C17orf102	chr17	25263151	34490999
	C17orf105	chr17	34725901	44369999
	C17orf107	chr17	396601	9335849
	C17orf112	chr17	44763151	62410499
	C17orf47	chr17	44763151	62410499
	C17orf50	chr17	25263151	34490999
	C17orf51	chr17	19140001	21566099
	C17orf53	chr17	34725901	44369999
	C17orf58	chr17	62460751	77546399
	C17orf62	chr17	77631001	81182849
	C17orf64	chr17	44763151	62410499
	C17orf67	chr17	44763151	62410499
	C17orf75	chr17	25263151	34490999
	C17orf77	chr17	62460751	77546399
	C17orf78	chr17	34725901	44369999
	C17orf80	chr17	62460751	77546399
	C17orf82	chr17	44763151	62410499
	C17orf97	chr17	15301	296549
	C17orf98	chr17	34725901	44369999
	C17orf99	chr17	62460751	77546399
	C18orf21	chr18	18510901	52058099
	C18orf25	chr18	18510901	52058099
	C18orf32	chr18	18510901	52058099
	C18orf54	chr18	18510901	52058099
	C18orf61	chr18	10651	15410999
	C18orf63	chr18	52553101	72283199
	C18orf65	chr18	72333301	75721349
	C19orf12	chr19	27735001	48407849
	C19orf18	chr19	48462001	59118838
	C19orf24	chr19	237301	7310999
	C19orf25	chr19	237301	7310999
	C19orf33	chr19	27735001	48407849
	C19orf38	chr19	7396051	20522549
	C19orf44	chr19	7396051	20522549
	C19orf47	chr19	27735001	48407849
	C19orf48	chr19	48462001	59118838
	C19orf53	chr19	7396051	20522549
	C19orf54	chr19	27735001	48407849
	C19orf57	chr19	7396051	20522549
	C19orf66	chr19	7396051	20522549
	C19orf67	chr19	7396051	20522549
	C19orf70	chr19	237301	7310999
	C19orf71	chr19	237301	7310999
	C19orf73	chr19	48462001	59118838
	C19orf81	chr19	48462001	59118838
	C19orf84	chr19	48462001	59118838
	C1D	chr2	64652851	70568549
	C1GALT1	chr7	6867001	9698699
	C1GALT1C1L	chr2	39609151	45916949
	C1orf100	chr1	235242301	248908199
	C1orf105	chr1	172093801	182206199
	C1orf106	chr1	182268151	202314749
	C1orf109	chr1	30028201	60733799
	C1orf112	chr1	149583001	172016849
	C1orf115	chr1	206482351	223724999
	C1orf116	chr1	206482351	223724999
	C1orf122	chr1	30028201	60733799
	C1orf123	chr1	30028201	60733799
	C1orf127	chr1	3995251	13052999
	C1orf131	chr1	223801051	235191749
	C1orf140	chr1	206482351	223724999
	C1orf141	chr1	63189601	72755549
	C1orf146	chr1	72813001	103784699
	C1orf158	chr1	3995251	13052999
	C1orf159	chr1	666001	2633999
	C1orf162	chr1	109014301	120695549
	C1orf174	chr1	2684401	3845249
	C1orf185	chr1	30028201	60733799
	C1orf189	chr1	149583001	172016849
	C1orf194	chr1	109014301	120695549
	C1orf198	chr1	223801051	235191749
	C1orf21	chr1	182268151	202314749
	C1orf210	chr1	30028201	60733799
	C1orf216	chr1	30028201	60733799
	C1orf220	chr1	172093801	182206199
	C1orf226	chr1	149583001	172016849
	C1orf228	chr1	30028201	60733799
	C1orf229	chr1	235242301	248908199
	C1orf35	chr1	223801051	235191749
	C1orf43	chr1	149583001	172016849
	C1orf50	chr1	30028201	60733799
	C1orf52	chr1	72813001	103784699
	C1orf53	chr1	182268151	202314749
	C1orf54	chr1	149583001	172016849
	C1orf56	chr1	149583001	172016849
	C1orf61	chr1	149583001	172016849
	C1orf68	chr1	149583001	172016849
[truncated: 20,324 more rows]

## Sheet: Table S3
	Table S3. Gene ranking computed from the H3.3-WT pHGG samples. Only genes with enough data to compute Fisher's p-value (column D) are listed.
	FDR q-values (column E) are computed using the Benjamini-Hochberg procedure.
	TRk : WTk vs. FB1 test-to-reference comparison.
	ND: no data (less than 10 genomic units with data overlap the promoter region or gene body).
	H3.3-WT pHGG
	GENE NAME	PROMOTER REGIONS & GENE BODIES			PROMOTER REGIONS			GENE BODIES			PROMOTER REGIONS & GENE BODIES						PROMOTER REGIONS						GENE BODIES
		rank	p-value	FDR q-value	rank	p-value	q-value	rank	p-value	q-value	p-value TR1	p-value TR2	p-value TR3	p-value TR4	p-value TR5	p-value TR6	p-value TR1	p-value TR2	p-value TR3	p-value TR4	p-value TR5	p-value TR6	p-value TR1	p-value TR2	p-value TR3	p-value TR4	p-value TR5	p-value TR6
	HOXB3	1	2.22045e-16	2.25738e-15	72	2.22045e-16	1.19646e-14	45	2.22045e-16	4.20944e-15	0	0	0	0	0	0	0.000100342	3.96631e-05	0.000611259	9.72283e-06	5.27529e-06	8.0139e-06	2.72198e-05	1.32999e-06	1.19811e-05	9.67714e-07	6.18827e-06	3.90426e-06
	KHDRBS2	1	2.22045e-16	2.25738e-15	629	3.47491e-15	1.17211e-13	1	2.22045e-16	4.20944e-15	0	0	0	0	0	0	0.000472375	0.000520816	8.10888e-05	3.59654e-05	0.0038717	0.000530962	2.54966e-07	3.65107e-07	9.62185e-07	0.000177937	2.68226e-08	9.94528e-09
	PCDHGA2	1	2.22045e-16	2.25738e-15	517	8.96818e-16	3.6992e-14	1	2.22045e-16	4.20944e-15	0	0	0	0	0	0	0.000735325	0.000461363	0.000648455	8.14923e-05	0.000260441	7.00913e-05	3.55172e-06	2.02703e-06	2.75036e-06	2.83109e-07	8.42533e-07	1.32049e-07
	PCDHGA3	1	2.22045e-16	2.25738e-15	758	1.35093e-14	3.77834e-13	1	2.22045e-16	4.20944e-15	0	0	0	0	0	0	0.000864745	0.000521037	0.000433278	0.000267881	0.00236564	5.42204e-05	4.08756e-06	2.37909e-06	3.20616e-06	3.19977e-07	9.28018e-07	1.54543e-07
	PCDHGA5	1	2.22045e-16	2.25738e-15	61	2.22045e-16	1.19646e-14	23	2.22045e-16	4.20944e-15	0	0	0	0	0	0	0.000192457	4.64634e-05	7.65615e-05	9.35506e-06	7.52764e-06	5.02849e-06	6.91409e-06	4.53792e-06	6.19246e-06	6.24294e-07	1.87686e-06	3.36177e-07
	PCDHGA6	1	2.22045e-16	2.25738e-15	125	2.22045e-16	1.19646e-14	41	2.22045e-16	4.20944e-15	0	0	0	0	0	0	0.000629728	0.000183207	5.61823e-05	2.66709e-05	2.28904e-05	8.36562e-06	9.05815e-06	7.00309e-06	1.0418e-05	9.73563e-07	3.30554e-06	5.19218e-07
	PCDHGA8	1	2.22045e-16	2.25738e-15	74	2.22045e-16	1.19646e-14	68	2.22045e-16	4.20944e-15	0	0	0	0	0	0	0.000183295	0.000129088	7.40327e-05	9.43331e-06	1.97874e-05	3.02679e-06	1.27897e-05	1.28509e-05	1.96387e-05	1.75741e-06	6.14794e-06	1.06254e-06
	PCDHGB1	1	2.22045e-16	2.25738e-15	449	3.75623e-16	1.81926e-14	12	2.22045e-16	4.20944e-15	0	0	0	0	0	0	0.000625664	0.000503757	0.000314474	9.39665e-05	0.000625666	2.14006e-05	4.64862e-06	2.69029e-06	3.74608e-06	3.682e-07	1.01662e-06	1.86127e-07
	PCDHGB2	1	2.22045e-16	2.25738e-15	299	2.22045e-16	1.19646e-14	19	2.22045e-16	4.20944e-15	0	0	0	0	0	0	0.000408636	0.000327902	0.000694952	2.27856e-05	0.000177973	9.88734e-06	5.78647e-06	3.5595e-06	4.9399e-06	4.94552e-07	1.39149e-06	2.65466e-07
	PCDHGB3	1	2.22045e-16	2.25738e-15	133	2.22045e-16	1.19646e-14	32	2.22045e-16	4.20944e-15	0	0	0	0	0	0	0.000538749	8.43241e-05	7.3514e-05	2.1327e-05	2.23258e-05	2.24423e-05	8.2518e-06	6.09729e-06	8.31556e-06	8.22155e-07	2.60754e-06	4.28768e-07
	PCDHGB4	1	2.22045e-16	2.25738e-15	74	2.22045e-16	1.19646e-14	68	2.22045e-16	4.20944e-15	0	0	0	0	0	0	0.000183295	0.000129088	7.40327e-05	9.43331e-06	1.97874e-05	3.02679e-06	1.27897e-05	1.28509e-05	1.96387e-05	1.75741e-06	6.14794e-06	1.06254e-06
	PCDHGB5	1	2.22045e-16	2.25738e-15	165	2.22045e-16	1.19646e-14	105	2.22045e-16	4.20944e-15	0	0	0	0	0	0	0.000225499	0.000128324	8.03051e-05	1.64098e-05	0.000206283	8.6143e-06	2.14949e-05	2.14229e-05	3.46468e-05	2.94044e-06	9.72065e-06	2.01273e-06
	TRHDE	1	2.22045e-16	2.25738e-15	238	2.22045e-16	1.19646e-14	43	2.22045e-16	4.20944e-15	0	0	0	0	0	0	0.00211132	7.10866e-05	9.59501e-06	3.90519e-06	0.00202234	0.000153879	1.72218e-06	8.66684e-06	4.63112e-06	0.00226774	1.48588e-07	2.55652e-07
	APBA2	14	2.22045e-16	2.25738e-15	212	2.22045e-16	1.19646e-14	36	2.22045e-16	4.20944e-15	0	0	9.78206e-06	0	0	0	0.000254674	2.94337e-05	0.00047056	1.28487e-05	0.000168255	5.46817e-05	4.72816e-06	1.65387e-06	2.15989e-05	1.0828e-06	7.86458e-06	2.3461e-06
	OTP	14	2.22045e-16	2.25738e-15	55	2.22045e-16	1.19646e-14	226	2.22045e-16	4.20944e-15	0	0	9.78206e-06	0	0	0	7.55328e-05	1.23004e-05	0.000119331	4.06159e-06	5.30636e-05	1.09614e-05	6.74819e-05	2.50648e-05	0.000120781	1.00524e-05	1.44732e-05	1.06991e-05
	RALYL	14	2.22045e-16	2.25738e-15	967	7.80651e-14	1.70764e-12	1	2.22045e-16	4.20944e-15	0	0	9.78206e-06	0	0	0	0.00233613	7.83736e-05	0.00347879	1.27983e-05	0.00296226	0.00198244	2.52946e-06	3.02232e-07	1.41647e-05	6.01265e-05	5.93795e-08	3.40403e-08
	CELF2	17	2.22045e-16	2.25738e-15	258	2.22045e-16	1.19646e-14	99	2.22045e-16	4.20944e-15	9.78206e-06	0	0	0	0	0	0.00113268	5.0864e-05	7.81276e-05	3.7632e-06	0.000227068	0.000420277	5.67627e-05	5.12043e-06	1.20162e-05	2.03283e-06	3.5482e-05	5.88654e-06
	CNTN4	17	2.22045e-16	2.25738e-15	217	2.22045e-16	1.19646e-14	19	2.22045e-16	4.20944e-15	9.78206e-06	0	0	0	0	0	0.00575372	3.51648e-05	4.27704e-05	2.99783e-06	0.00112831	3.1952e-05	5.13488e-06	8.64164e-07	1.95091e-06	0.00012155	2.28014e-07	1.15053e-07
	HOXA-AS3	17	2.22045e-16	2.25738e-15	1	2.22045e-16	1.19646e-14	96	2.22045e-16	4.20944e-15	9.78206e-06	0	0	0	0	0	0.000131894	3.98921e-06	2.96218e-05	2.25345e-06	8.69461e-07	6.31807e-07	8.65831e-05	6.83341e-06	2.39627e-05	1.81908e-06	9.0258e-06	2.80762e-06
	MN1	17	2.22045e-16	2.25738e-15	63	2.22045e-16	1.19646e-14	136	2.22045e-16	4.20944e-15	9.78206e-06	0	0	0	0	0	0.000395738	2.0149e-05	4.48234e-05	4.92086e-06	3.41397e-05	8.92688e-06	3.83993e-05	1.00318e-05	2.50869e-05	8.27661e-06	1.79586e-05	8.40345e-06
	PCDHGA1	17	2.22045e-16	2.25738e-15	1137	2.2274e-13	4.14767e-12	1	2.22045e-16	4.20944e-15	9.78206e-06	0	0	0	0	0	0.00365761	0.00135048	0.0019287	0.000206761	0.00124013	6.37465e-05	3.07561e-06	1.7857e-06	2.42467e-06	2.35381e-07	7.27683e-07	1.08568e-07
	PCDHGA4	17	2.22045e-16	2.25738e-15	1059	1.37663e-13	2.75177e-12	12	2.22045e-16	4.20944e-15	9.78206e-06	0	0	0	0	0	0.0036226	0.000958437	0.000557069	0.00135038	0.000228417	0.000151827	5.03954e-06	3.00871e-06	4.30405e-06	4.04907e-07	1.16283e-06	2.13668e-07
	PCDHGA7	17	2.22045e-16	2.25738e-15	450	3.63982e-16	1.76872e-14	51	2.22045e-16	4.20944e-15	9.78206e-06	0	0	0	0	0	0.00328105	0.00015515	0.000411515	5.068e-05	0.000696147	1.62952e-05	1.02749e-05	9.79316e-06	1.41207e-05	1.30167e-06	4.39063e-06	7.57028e-07
	RAX	17	2.22045e-16	2.25738e-15	82	2.22045e-16	1.19646e-14	271	2.22045e-16	4.20944e-15	9.78206e-06	0	0	0	0	0	0.00155851	4.43328e-05	0.00022302	1.65187e-06	6.61942e-05	3.96038e-06	3.81694e-05	6.17284e-05	3.87812e-05	3.73747e-05	3.78315e-05	1.08337e-05
	SIM1	17	2.22045e-16	2.25738e-15	79	2.22045e-16	1.19646e-14	420	2.22045e-16	4.20944e-15	9.78206e-06	0	0	0	0	0	0.000126266	5.79483e-06	5.3305e-05	3.52009e-06	0.000126289	9.21933e-05	0.000110558	7.31424e-05	0.000141731	3.43886e-05	3.68334e-05	4.36067e-05
	SLC35F3	17	2.22045e-16	2.25738e-15	552	1.61351e-15	6.16552e-14	59	2.22045e-16	4.20944e-15	9.78206e-06	0	0	0	0	0	0.0145472	4.11233e-05	1.42807e-05	1.67511e-05	0.000990435	0.0044327	3.9675e-06	4.16259e-06	3.086e-05	0.000102454	2.2263e-07	1.95505e-07
	SLC25A21	27	2.22045e-16	2.25738e-15	786	1.64729e-14	4.4381e-13	12	2.22045e-16	4.20944e-15	0	0	0	0.000107603	0	0	0.00365548	0.000148149	0.000295969	0.000135306	0.000152425	0.0025328	1.61308e-06	6.44447e-07	6.79122e-06	0.00465929	8.46614e-08	3.82314e-08
	MIR4435-2HG	28	2.22045e-16	2.25738e-15	215	2.22045e-16	1.19646e-14	292	2.22045e-16	4.20944e-15	0	0	0	0	6.87933e-05	0	3.21657e-05	2.18834e-05	4.66324e-05	2.70164e-05	ND	3.59755e-05	3.32016e-05	1.91471e-05	0.000114539	1.31498e-05	6.87933e-05	6.89852e-05
	PITX1	29	2.22045e-16	2.25738e-15	354	2.22045e-16	1.19646e-14	142	2.22045e-16	4.20944e-15	0	0	2.93462e-05	0	0	0	0.00039196	6.92823e-05	0.00181521	2.57707e-05	9.11223e-05	0.000227785	1.56686e-05	6.51603e-06	0.000122529	9.92087e-06	2.46579e-05	2.60713e-06
	HOXA3	30	2.22045e-16	2.25738e-15	159	2.22045e-16	1.19646e-14	31	2.22045e-16	4.20944e-15	1.95641e-05	0	0	0	0	0	0.00453217	0.000195212	0.000144514	2.91221e-06	1.86941e-05	2.69392e-05	2.58646e-05	1.92822e-06	7.65704e-06	5.14603e-07	2.71484e-06	8.33896e-07
	HOXB6	30	2.22045e-16	2.25738e-15	65	2.22045e-16	1.19646e-14	336	2.22045e-16	4.20944e-15	1.95641e-05	0	0	0	0	0	0.000217736	5.96301e-06	4.22343e-05	2.87614e-06	0.000100451	3.46468e-05	0.000489358	3.07638e-05	0.000136767	4.69308e-06	2.03667e-05	8.51408e-05
	THSD7B	30	2.22045e-16	2.25738e-15	1349	6.26521e-13	9.84123e-12	1	2.22045e-16	4.20944e-15	1.95641e-05	0	0	0	0	0	0.0240954	0.00174885	0.000101923	1.47378e-06	0.00541921	0.0145883	4.2972e-06	8.03665e-07	9.51413e-07	0.000191911	4.83102e-08	1.86172e-08
	LHX6	33	2.22045e-16	2.25738e-15	66	2.22045e-16	1.19646e-14	260	2.22045e-16	4.20944e-15	0	0	9.78206e-06	0	0	9.78206e-06	5.33218e-05	5.4402e-06	8.62709e-05	1.37649e-06	0.000192308	0.000336244	3.33747e-05	2.02362e-05	0.000133714	1.17042e-05	4.42992e-05	3.29791e-05
	DMRTA2	34	2.22045e-16	2.25738e-15	186	2.22045e-16	1.19646e-14	138	2.22045e-16	4.20944e-15	0	9.78206e-06	9.78206e-06	0	0	0	4.50867e-05	0.000351618	0.00216281	2.90638e-06	0.000186675	3.12762e-05	3.66438e-06	3.64909e-05	4.17375e-05	1.10534e-05	3.44965e-05	1.65571e-05
	CBFA2T3	35	2.22045e-16	2.25738e-15	416	3.026e-16	1.52982e-14	71	2.22045e-16	4.20944e-15	9.78206e-06	0	0	0	0	9.78206e-06	0.00242061	2.44941e-05	0.000133137	6.61258e-05	0.000114232	0.00164626	9.67136e-06	3.34859e-06	1.72112e-05	1.82772e-06	2.49481e-05	6.08148e-06
	RELN	35	2.22045e-16	2.25738e-15	682	5.7082e-15	1.77363e-13	24	2.22045e-16	4.20944e-15	9.78206e-06	0	0	0	0	9.78206e-06	0.0166325	2.90468e-05	3.55291e-05	9.37554e-06	0.0351917	0.000452776	1.07453e-06	1.39685e-06	5.74471e-06	0.000128013	8.58719e-08	4.95859e-05
	SPOCK3	37	2.22045e-16	2.25738e-15	754	1.3034e-14	3.66466e-13	1	2.22045e-16	4.20944e-15	9.78206e-06	0	0	9.78206e-06	0	0	0.0040452	0.000234402	0.000734518	3.1853e-05	0.00100915	0.000287862	6.13511e-06	1.01055e-06	2.85848e-06	0.000740929	4.93216e-08	1.5902e-08
	EBF3	38	2.22045e-16	2.25738e-15	426	3.22465e-16	1.59613e-14	125	2.22045e-16	4.20944e-15	9.78206e-06	0	0	0	9.78206e-06	0	0.00100574	0.000288794	3.15719e-05	3.2487e-05	0.00370945	9.53053e-05	3.04562e-05	1.88517e-05	2.60708e-05	3.11608e-06	1.85919e-05	1.50553e-05
	HOXA10-HOXA9	38	2.22045e-16	2.25738e-15	89	2.22045e-16	1.19646e-14	133	2.22045e-16	4.20944e-15	9.78206e-06	0	0	0	9.78206e-06	0	0.000278302	1.62392e-05	0.000272093	7.14698e-06	8.80796e-05	5.79438e-06	4.33394e-05	7.82402e-06	3.09778e-05	3.97907e-06	0.000110331	2.71395e-06
	TBCD	38	2.22045e-16	2.25738e-15	832	2.40055e-14	6.11895e-13	107	2.22045e-16	4.20944e-15	9.78206e-06	0	0	0	9.78206e-06	0	0.000976536	0.000256238	0.000135418	0.000305905	0.00161938	0.000760116	7.91577e-05	4.61672e-06	1.44042e-05	4.86813e-06	1.05458e-05	3.43269e-06
	TOR4A	38	2.22045e-16	2.25738e-15	84	2.22045e-16	1.19646e-14	651	2.22045e-16	4.20944e-15	9.78206e-06	0	0	0	9.78206e-06	0	5.09759e-05	2.95538e-05	6.14398e-05	4.88255e-05	0.00012351	7.93482e-06	0.000521847	3.24493e-05	6.71534e-05	0.000101981	0.000563736	4.96933e-05
	HOTAIRM1	42	2.22045e-16	2.25738e-15	57	2.22045e-16	1.19646e-14	440	2.22045e-16	4.20944e-15	8.80385e-05	0	0	0	0	0	0.000479867	1.20977e-05	5.82872e-05	8.35242e-06	1.24723e-05	6.04412e-06	0.000890488	6.5519e-05	8.91333e-05	6.89203e-05	1.28283e-05	6.30853e-06
	PCDHGB6	43	2.22045e-16	2.25738e-15	183	2.22045e-16	1.19646e-14	161	2.22045e-16	4.20944e-15	9.78206e-06	9.78206e-06	0	0	0	0	0.000527884	0.000550395	0.000133086	4.15787e-05	9.69152e-06	1.23451e-05	2.91782e-05	3.46779e-05	6.27505e-05	4.85514e-06	2.20676e-05	3.77314e-06
	ADAMTS20	44	2.22045e-16	2.25738e-15	190	2.22045e-16	1.19646e-14	595	2.22045e-16	4.20944e-15	0	0	0	9.78206e-06	1.95641e-05	0	0.000182248	3.76721e-05	9.6972e-06	1.057e-05	0.00198483	0.000248811	1.73082e-05	7.9854e-05	0.000148829	0.00512573	7.71677e-05	3.60593e-05
	HOXB-AS3	45	2.22045e-16	2.25738e-15	53	2.22045e-16	1.19646e-14	115	2.22045e-16	4.20944e-15	9.78206e-06	0	9.78206e-06	0	0	0	8.83555e-05	3.67508e-05	0.000522786	7.227e-06	4.08715e-06	6.33946e-06	0.000122153	6.7795e-06	2.96247e-05	1.63164e-06	9.16044e-06	1.84307e-05
	PCDHGA9	45	2.22045e-16	2.25738e-15	357	2.22045e-16	1.19646e-14	119	2.22045e-16	4.20944e-15	9.78206e-06	0	9.78206e-06	0	0	0	0.00381712	0.00024857	0.000411658	8.48834e-05	6.33639e-05	1.61934e-05	2.3801e-05	2.69735e-05	4.38064e-05	3.66274e-06	1.30403e-05	2.69359e-06
	TFAP2B	45	2.22045e-16	2.25738e-15	157	2.22045e-16	1.19646e-14	301	2.22045e-16	4.20944e-15	9.78206e-06	0	9.78206e-06	0	0	0	0.000588964	4.44588e-05	0.000167963	7.2901e-06	5.04747e-05	3.39508e-05	4.59435e-05	3.88228e-05	0.000198015	7.03964e-06	9.26107e-06	0.000248342
	FLJ12825	48	2.22045e-16	2.25738e-15	33	2.22045e-16	1.19646e-14	699	2.22045e-16	4.20944e-15	0	0	0.000215205	0	0	0	1.18579e-05	2.39276e-05	0.00191664	5.65937e-06	7.34886e-06	3.59499e-06	0.00022846	0.000300668	0.000733004	2.64011e-05	8.27794e-05	4.31338e-05
	INPP5A	49	2.22045e-16	2.25738e-15	3718	1.81204e-09	1.03431e-08	30	2.22045e-16	4.20944e-15	0	0	1.95641e-05	0	9.78206e-06	0	0.00335303	0.00242061	0.0201101	0.00319693	0.0111	0.000821238	2.20339e-06	2.07857e-06	1.04798e-05	1.42816e-06	6.62374e-06	7.87204e-06
	SGCZ	50	2.22045e-16	2.25738e-15	1749	4.35338e-12	5.27963e-11	83	2.22045e-16	4.20944e-15	0.000215205	0	0	0	0	0	0.0379573	0.00158469	0.000120862	2.2854e-05	0.00444931	0.00610671	3.82137e-05	2.18347e-06	3.35847e-06	0.000261299	9.09385e-07	1.14053e-06
	LBX1-AS1	51	2.22045e-16	2.25738e-15	136	2.22045e-16	1.19646e-14	345	2.22045e-16	4.20944e-15	0	9.78206e-06	2.93462e-05	0	0	0	6.31293e-05	0.000134071	0.00044912	3.59374e-06	0.000108838	3.72394e-05	9.33304e-06	0.000182971	0.000484858	1.52955e-05	7.80661e-05	1.548e-05
	LRFN5	52	2.22045e-16	2.25738e-15	1352	6.36255e-13	9.97205e-12	128	2.22045e-16	4.20944e-15	0	0	0	0	9.78206e-06	0.000205423	0.00174687	0.000598289	0.000309579	8.02758e-06	0.00623462	0.0314461	2.09454e-06	7.15916e-06	1.68987e-05	0.000773015	3.60282e-06	3.95375e-05
	ADARB2	53	2.22045e-16	2.25738e-15	1095	1.76064e-13	3.40359e-12	65	2.22045e-16	4.20944e-15	1.95641e-05	0	9.78206e-06	0	0	0	0.0088297	0.00073064	0.00072567	1.6354e-05	0.00213595	0.000730629	1.19541e-05	2.32359e-06	1.38034e-05	3.13548e-05	1.45364e-06	2.10883e-07
	EDIL3	53	2.22045e-16	2.25738e-15	1226	3.43428e-13	5.93335e-12	97	2.22045e-16	4.20944e-15	1.95641e-05	0	9.78206e-06	0	0	0	0.0026647	0.00056613	0.00165013	1.3331e-05	0.00402005	0.00190202	4.24472e-05	1.40833e-06	4.9621e-05	0.00057493	1.75809e-07	2.73907e-07
	KDM4B	53	2.22045e-16	2.25738e-15	8233	1.73245e-06	4.47006e-06	1	2.22045e-16	4.20944e-15	1.95641e-05	0	9.78206e-06	0	0	0	0.0629863	0.00826151	0.0365675	0.030736	0.0123694	0.00250539	2.70067e-06	9.14183e-08	6.24428e-07	1.05673e-07	5.21914e-07	3.85355e-07
	HS3ST4	56	2.22045e-16	2.25738e-15	498	6.69083e-16	2.87361e-14	1	2.22045e-16	4.20944e-15	0.000361936	0	0	0	0	0	0.0159735	0.000201569	6.27558e-05	8.58278e-06	0.00216699	6.29201e-05	0.00017367	2.34916e-07	2.23238e-06	0.000413013	1.20223e-07	1.08893e-08
	ZIC4	57	2.22045e-16	2.25738e-15	348	2.45644e-16	1.28459e-14	92	2.22045e-16	4.20944e-15	0.000410846	0	0	0	0	0	0.179292	0.000104604	0.000106462	3.60581e-06	0.000357326	3.02932e-05	1.91465e-05	1.09107e-05	1.65851e-05	3.55422e-06	1.04386e-05	2.87252e-06
	EVX2	58	2.22045e-16	2.25738e-15	51	2.22045e-16	1.19646e-14	1203	2.20382e-15	3.18006e-14	9.78206e-06	0	0	0	0.000107603	0	9.8387e-05	2.82388e-05	6.59409e-05	1.56473e-06	0.000362009	3.64822e-06	0.000700954	0.000172128	0.000124405	7.41222e-05	0.0016868	0.000473484
	LBX2	59	2.22045e-16	2.25738e-15	1	2.22045e-16	1.19646e-14	1336	4.94305e-15	6.43592e-14	2.93462e-05	0	9.78206e-06	0	0	0	0.0001285	2.24729e-06	3.86968e-05	7.81154e-07	6.30022e-06	1.00814e-06	0.00178388	0.000107965	0.000882284	1.98167e-05	0.00149614	0.000433533
	TCERG1L	60	2.22045e-16	2.25738e-15	182	2.22045e-16	1.19646e-14	80	2.22045e-16	4.20944e-15	0.000469539	0	0	0	0	0	0.0340349	1.36286e-05	1.15188e-05	3.90388e-06	0.00267598	1.56763e-05	0.000124792	2.29431e-06	1.53975e-05	1.34223e-05	2.25523e-06	1.21579e-07
	C5orf66	61	2.22045e-16	2.25738e-15	246	2.22045e-16	1.19646e-14	277	2.22045e-16	4.20944e-15	9.78206e-06	0	4.89103e-05	0	0	0	0.000246429	5.63731e-05	0.000971814	3.23961e-05	3.98486e-05	8.24965e-05	6.47723e-05	7.47061e-06	0.000291458	7.70375e-06	8.15151e-05	3.11412e-05
	OSR2	62	2.22045e-16	2.25738e-15	264	2.22045e-16	1.19646e-14	250	2.22045e-16	4.20944e-15	9.78206e-06	0	6.84744e-05	0	0	0	0.000414714	2.9347e-05	0.00181303	2.30032e-05	0.00018856	2.34501e-05	0.000105564	2.14698e-05	0.000177726	1.14733e-05	2.15562e-05	4.63304e-06
	RYR2	63	2.22045e-16	2.25738e-15	1858	6.82689e-12	7.79526e-11	57	2.22045e-16	4.20944e-15	8.80385e-05	0	0	9.78206e-06	0	0	0.0719094	0.000422452	0.000206179	0.000103938	0.00300739	0.00385047	7.52021e-06	3.29856e-06	1.0971e-05	0.000640726	2.0389e-07	8.06395e-08
	ISLR2	64	2.22045e-16	2.25738e-15	415	3.26744e-16	1.60982e-14	151	2.22045e-16	4.20944e-15	9.78206e-06	0	8.80385e-05	0	0	0	0.00307868	2.93368e-05	0.0123216	5.07366e-06	0.00057409	3.29687e-05	1.07951e-05	6.36163e-05	3.76574e-05	1.12568e-05	8.21999e-06	6.96905e-06
	ERG	65	2.22045e-16	2.25738e-15	391	2.22045e-16	1.19646e-14	158	2.22045e-16	4.20944e-15	8.80385e-05	0	0	0	9.78206e-06	0	0.000422595	8.73892e-05	4.80477e-05	2.17261e-05	0.00580899	0.000237852	0.00102061	6.72219e-05	4.15781e-05	1.37422e-05	9.41579e-06	2.38598e-08
	AP2A2	66	2.22045e-16	2.25738e-15	504	8.17168e-16	3.39699e-14	258	2.22045e-16	4.20944e-15	9.78206e-06	0	9.78206e-06	0	0	9.78206e-06	0.000830283	7.13199e-05	0.00117508	5.11543e-05	0.000112487	0.000737191	7.07356e-05	1.27806e-05	4.50122e-05	2.70314e-05	4.24927e-05	2.35413e-05
	DLX6-AS1	66	2.22045e-16	2.25738e-15	273	2.22045e-16	1.19646e-14	278	2.22045e-16	4.20944e-15	9.78206e-06	0	9.78206e-06	0	0	9.78206e-06	0.000561357	0.000146067	0.00026266	3.35588e-06	7.64152e-05	0.000934082	0.000119805	2.73339e-05	6.57235e-05	6.86934e-06	5.39129e-05	4.10981e-05
	MIR1237	68	2.22045e-16	2.25738e-15	1	2.22045e-16	1.19646e-14	−	ND	ND	9.8119e-07	7.85057e-07	9.12843e-07	8.57074e-07	7.38966e-07	6.38443e-07	9.8119e-07	7.85057e-07	9.12843e-07	8.57074e-07	7.38966e-07	6.38443e-07	ND	ND	ND	ND	ND	ND
	TMEM132D	69	2.22045e-16	2.25738e-15	627	3.43555e-15	1.16071e-13	86	2.22045e-16	4.20944e-15	0.00071409	0	0	0	0	0	0.0181659	6.01697e-05	0.000121842	2.773e-05	0.00288045	0.000136909	0.000514376	2.45659e-06	3.02858e-06	0.000260029	4.65981e-07	8.69572e-08
	PCBP3	70	2.22045e-16	2.25738e-15	1123	2.08883e-13	3.93788e-12	28	2.22045e-16	4.20944e-15	9.78206e-05	0	0	0	9.78206e-06	0	0.0802476	4.5941e-05	2.12167e-05	0.000261061	0.0548889	0.000129234	7.17025e-06	1.64673e-06	1.06076e-05	1.18894e-06	1.79717e-06	1.17203e-06
	HPSE2	71	2.22045e-16	2.25738e-15	555	1.62703e-15	6.20606e-14	144	2.22045e-16	4.20944e-15	1.95641e-05	0	1.95641e-05	0	0	0	0.00064556	0.000538471	0.001885	8.04214e-06	0.00079064	0.000152203	0.000154337	2.59791e-06	9.62787e-05	0.000554899	2.52078e-07	1.28565e-07
	SNTG2	71	2.22045e-16	2.25738e-15	1810	5.94472e-12	6.96665e-11	63	2.22045e-16	4.20944e-15	1.95641e-05	0	1.95641e-05	0	0	0	0.00371178	0.00175966	0.00722872	4.12851e-05	0.020371	0.000162137	3.00918e-05	1.00837e-06	2.77782e-05	0.000175818	1.60882e-07	1.30437e-07
	CNTNAP1	73	2.22045e-16	2.25738e-15	154	2.22045e-16	1.19646e-14	551	2.22045e-16	4.20944e-15	9.78206e-06	0	9.78206e-06	0	9.78206e-06	0	0.000318518	4.20627e-05	0.000510221	5.59695e-06	0.000178409	9.86157e-06	0.000143031	6.02468e-05	0.000173048	7.01566e-05	0.000111838	5.5616e-05
	FZD1	73	2.22045e-16	2.25738e-15	341	2.22045e-16	1.19646e-14	390	2.22045e-16	4.20944e-15	9.78206e-06	0	9.78206e-06	0	9.78206e-06	0	0.000326183	0.000153359	0.000286818	1.17911e-05	0.000324317	0.000175977	4.90638e-05	3.3934e-05	7.46406e-05	0.000154297	4.82828e-05	3.67505e-05
	HOXA10	73	2.22045e-16	2.25738e-15	89	2.22045e-16	1.19646e-14	251	2.22045e-16	4.20944e-15	9.78206e-06	0	9.78206e-06	0	9.78206e-06	0	0.000278302	1.62392e-05	0.000272093	7.14698e-06	8.80796e-05	5.79438e-06	0.00011741	1.26377e-05	5.5231e-05	7.31633e-06	0.000117317	2.22105e-05
	SHOX2	73	2.22045e-16	2.25738e-15	203	2.22045e-16	1.19646e-14	268	2.22045e-16	4.20944e-15	9.78206e-06	0	9.78206e-06	0	9.78206e-06	0	0.000315061	1.69322e-05	0.000234996	9.78484e-06	0.00181973	1.78701e-05	0.000121756	3.66895e-05	5.98892e-05	3.34227e-05	1.69341e-05	3.32729e-06
	PAX8	77	2.22045e-16	2.25738e-15	21	2.22045e-16	1.19646e-14	2710	3.47611e-12	2.23166e-11	0	9.78206e-06	0.000205423	0	0	0	4.08447e-06	2.00775e-05	0.000224995	7.57795e-06	3.49361e-06	3.59021e-06	0.00191606	0.00172324	0.00523555	0.000381062	0.000446536	0.0011879
	HOXC4	78	2.22045e-16	2.25738e-15	379	2.22045e-16	1.19646e-14	122	2.22045e-16	4.20944e-15	9.78206e-06	0	0.000127167	0	0	0	0.00156038	0.00020628	0.00699552	6.84264e-06	0.000114672	3.49383e-05	6.24483e-05	1.55209e-05	9.57706e-05	1.90528e-06	5.49497e-06	3.31351e-06
	TMEM132C	79	2.22045e-16	2.25738e-15	586	2.31509e-15	8.33744e-14	36	2.22045e-16	4.20944e-15	0.000792347	0	0	0	0	0	0.0423104	6.94779e-05	7.54304e-05	5.74672e-06	0.00118595	0.000621099	0.000269924	8.16079e-07	1.96687e-06	4.30714e-05	1.46464e-07	8.02767e-07
	PCDHGA10	80	2.22045e-16	2.25738e-15	253	2.22045e-16	1.19646e-14	203	2.22045e-16	4.20944e-15	9.78206e-06	9.78206e-06	9.78206e-06	0	0	0	0.000378506	0.000252836	0.000828852	8.86482e-05	2.15434e-05	1.79366e-05	3.70472e-05	4.70778e-05	8.16653e-05	6.31433e-06	3.83453e-05	5.38076e-06
	PCDHGA12	80	2.22045e-16	2.25738e-15	88	2.22045e-16	1.19646e-14	664	2.22045e-16	4.20944e-15	9.78206e-06	9.78206e-06	9.78206e-06	0	0	0	0.000175991	0.000110033	0.000156714	4.16759e-05	6.77577e-06	5.68716e-06	0.000137694	0.000209204	0.000525354	2.03576e-05	0.000588968	2.27835e-05
	PCDHGB7	80	2.22045e-16	2.25738e-15	590	2.36212e-15	8.47814e-14	246	2.22045e-16	4.20944e-15	9.78206e-06	9.78206e-06	9.78206e-06	0	0	0	0.00156002	0.000773599	0.000475022	0.000101974	3.40869e-05	0.000481695	4.50515e-05	5.92855e-05	0.000108267	8.08716e-06	6.78419e-05	6.4973e-06
	MIR99AHG	83	2.22045e-16	2.25738e-15	383	2.22045e-16	1.19646e-14	269	2.22045e-16	4.20944e-15	0	0	9.78206e-06	0	1.95641e-05	9.78206e-06	0.000771327	4.67122e-05	0.000365724	5.70025e-06	0.00116197	0.000401262	5.50161e-06	4.33846e-05	0.000165378	1.28633e-05	0.000158836	6.07774e-05
	HCN1	84	2.22045e-16	2.25738e-15	454	4.37202e-16	2.04515e-14	61	2.22045e-16	4.20944e-15	0.000215205	0	0	9.78206e-06	0	0	0.00591036	0.000115198	3.51422e-05	5.84731e-05	0.00131304	8.0315e-05	0.000220527	8.1632e-06	1.15553e-05	0.00105234	5.66227e-08	2.13274e-08
	EBF4	85	2.22045e-16	2.25738e-15	198	2.22045e-16	1.19646e-14	710	2.22045e-16	4.20944e-15	9.78206e-06	0	9.78206e-06	0	1.95641e-05	0	0.000414585	1.25842e-05	0.000145171	2.0834e-05	0.000398785	3.45445e-05	5.64032e-05	0.000152561	0.000371919	6.27359e-05	0.000445079	0.000116711
	GRIP1	86	2.22045e-16	2.25738e-15	645	3.95949e-15	1.30717e-13	328	2.22045e-16	4.20944e-15	0.000254333	9.78206e-06	0	0	0	0	0.000738147	0.000107287	0.000451747	1.03812e-05	0.00156984	0.00292574	0.00239376	0.000388547	1.6953e-05	0.000256861	3.19531e-07	4.43582e-07
	IRX2	87	2.22045e-16	2.25738e-15	181	2.22045e-16	1.19646e-14	827	2.22045e-16	4.20944e-15	0.000185859	0	0	0	0	1.95641e-05	0.00131858	2.90403e-05	2.4801e-05	8.24738e-06	0.000122806	0.000153152	0.000786966	0.000201637	9.93033e-05	7.11483e-05	3.19086e-05	0.000960393
	FAM19A5	88	2.22045e-16	2.25738e-15	1363	6.74368e-13	1.04845e-11	94	2.22045e-16	4.20944e-15	4.89103e-05	0	2.93462e-05	0	0	0	0.00664873	0.000709261	0.00856735	7.05688e-06	0.00172979	0.00110276	4.21808e-05	4.78351e-06	2.7357e-05	3.24381e-06	4.19607e-06	5.41116e-06
	OR8U8	89	2.22045e-16	2.25738e-15	3998	3.15345e-09	1.6746e-08	53	2.22045e-16	4.20944e-15	0	0	9.78206e-06	0.0496439	0	0	0.00436181	0.00190548	0.00416781	0.18695	0.00117262	0.0012002	1.87741e-06	2.13164e-06	8.25192e-06	0.0351917	3.73032e-07	1.13111e-07
	GALNTL6	90	2.22045e-16	2.25738e-15	235	2.22045e-16	1.19646e-14	227	2.22045e-16	4.20944e-15	0.00203467	0	0	0	0	0	0.0200194	6.73798e-05	1.39135e-05	6.27997e-06	0.00029046	4.82712e-05	0.00212634	8.14502e-06	7.05697e-05	0.000402233	2.53518e-07	1.26925e-07
	WBSCR17	91	2.22045e-16	2.25738e-15	261	2.22045e-16	1.19646e-14	60	2.22045e-16	4.20944e-15	9.78206e-06	9.78206e-06	0	0	3.91282e-05	0	0.0175132	0.000182314	3.64896e-06	8.9281e-06	0.00345946	3.73617e-05	3.40598e-06	0.000138688	2.19362e-06	0.000226832	7.11032e-05	1.72599e-08
	TBX20	92	2.22045e-16	2.25738e-15	19	2.22045e-16	1.19646e-14	3362	3.07397e-11	1.59168e-10	9.78206e-06	0	9.78206e-06	0	3.91282e-05	0	2.98689e-05	3.8134e-06	1.11462e-05	1.53229e-06	0.000175256	1.78536e-06	0.00170673	0.00226665	0.00579495	0.00115488	0.00149861	0.0010869
	HOTTIP	93	2.22045e-16	2.25738e-15	202	2.22045e-16	1.19646e-14	503	2.22045e-16	4.20944e-15	0.000313026	0	9.78206e-06	0	0	0	0.00234295	1.88537e-05	0.00012936	1.33683e-05	8.15929e-05	5.23874e-05	0.000991754	5.13934e-05	0.000321906	2.40951e-05	3.5655e-05	8.5149e-06
	PCSK2	94	2.22045e-16	2.25738e-15	1574	2.18331e-12	2.94111e-11	103	2.22045e-16	4.20944e-15	0.000342372	0	9.78206e-06	0	0	0	0.0233969	0.0018468	0.00105581	4.55629e-06	0.00316945	0.00312601	0.000107987	2.96769e-06	1.92987e-05	0.0001179	4.81524e-07	1.59209e-07
	TLL1	95	2.22045e-16	2.25738e-15	2225	2.94557e-11	2.80884e-10	127	2.22045e-16	4.20944e-15	0.000215205	0	0	0	1.95641e-05	0	0.015083	0.00131174	0.000172603	5.36363e-06	0.296945	0.00738281	0.00010511	5.02754e-06	1.48583e-05	0.000791562	3.6077e-07	1.9319e-07
	TRPC6	96	2.22045e-16	2.25738e-15	219	2.22045e-16	1.19646e-14	1023	5.08257e-16	8.70659e-15	0.000508667	0	0	9.78206e-06	0	0	0.00199572	5.45947e-05	9.43471e-06	1.62511e-05	0.000273897	0.000193132	0.00261216	0.000122452	0.000366723	0.00576596	2.51481e-05	1.02497e-05
	PCDHA3	97	2.22045e-16	2.25738e-15	409	2.83918e-16	1.45262e-14	213	2.22045e-16	4.20944e-15	0	0.000136949	9.78206e-06	0	9.78206e-06	0	7.04844e-05	0.00322933	0.000421534	0.000360681	0.00048457	5.45494e-06	3.9816e-05	0.000218188	4.09047e-05	1.13906e-05	2.98337e-05	1.30462e-06
	MARCH1	98	2.22045e-16	2.25738e-15	4761	1.15453e-08	5.15048e-08	1	2.22045e-16	4.20944e-15	1.95641e-05	0	0.000205423	0	0	0	0.0662744	0.000404197	0.0124261	3.11893e-05	0.0889482	0.0456757	1.78201e-06	4.31298e-07	9.71497e-05	0.000103822	3.30573e-08	8.52671e-08
	BOC	99	2.22045e-16	2.25738e-15	245	2.22045e-16	1.19646e-14	340	2.22045e-16	4.20944e-15	3.91282e-05	0	9.78206e-06	0	9.78206e-06	0	0.00216341	6.76579e-05	0.000305139	3.68184e-06	0.000212338	2.8609e-05	0.000124059	2.23608e-05	9.76885e-05	1.97895e-05	4.7844e-05	4.56094e-05
	CCDC85C	100	2.22045e-16	2.25738e-15	143	2.22045e-16	1.19646e-14	512	2.22045e-16	4.20944e-15	0.00043041	0	9.78206e-06	0	0	0	0.0211004	1.75393e-05	6.30617e-05	5.96251e-06	4.30155e-05	1.85936e-05	0.000184983	2.59809e-05	0.000260114	1.29917e-05	0.000214446	0.000171986
	TBX3	101	2.22045e-16	2.25738e-15	345	2.22045e-16	1.19646e-14	354	2.22045e-16	4.20944e-15	0	9.78206e-06	9.78206e-06	0	0	0.000401064	0.000493504	0.000200092	4.47379e-05	1.3476e-05	0.000254633	0.0015665	8.13013e-06	0.000110985	0.000215913	9.36632e-06	2.78696e-05	0.00206397
	EPHA6	102	2.22045e-16	2.25738e-15	1139	2.27373e-13	4.22655e-12	47	2.22045e-16	4.20944e-15	4.89103e-05	0	0.000107603	0	0	0	0.0202464	0.000402674	0.00886759	6.73001e-06	0.00161347	0.000203019	1.4416e-05	1.35358e-06	7.18099e-05	0.000235213	1.08104e-07	3.76272e-08
	VSIG2	103	2.22045e-16	2.25738e-15	28	2.22045e-16	1.19646e-14	1766	6.41536e-14	6.3141e-13	9.78206e-06	0	1.95641e-05	0	1.95641e-05	0	2.96205e-05	3.37702e-06	5.53642e-05	2.202e-06	0.00013113	4.51665e-06	0.000474235	0.00031662	0.0026603	0.000185124	0.00151971	0.000341722
	SEPT9	104	2.22045e-16	2.25738e-15	856	3.30467e-14	8.17868e-13	174	2.22045e-16	4.20944e-15	9.78206e-06	0	8.80385e-05	0	9.78206e-06	0	0.000380498	0.000883005	0.0109313	0.00015032	0.000454236	7.27771e-05	7.79345e-05	7.03202e-06	3.70456e-05	4.60138e-06	3.01217e-05	3.03314e-05
	SYT10	105	2.22045e-16	2.25738e-15	304	2.22045e-16	1.19646e-14	817	2.22045e-16	4.20944e-15	9.78206e-06	9.78206e-06	0	9.78206e-06	9.78206e-06	0	0.00033585	0.000154739	3.24999e-05	5.92519e-06	0.00273071	0.000232088	0.000232371	0.000170245	0.000200916	0.0117285	3.26271e-05	9.90083e-06
	CNTFR-AS1	106	2.22045e-16	2.25738e-15	231	2.22045e-16	1.19646e-14	793	2.22045e-16	4.20944e-15	1.95641e-05	0	1.95641e-05	0	0	9.78206e-06	0.000399827	5.90278e-05	0.00034546	2.72592e-05	4.59183e-05	6.14829e-05	0.000339119	6.79878e-05	0.000570023	2.61343e-05	0.00011717	0.000754569
	CYTOR	107	2.22045e-16	2.25738e-15	26	2.22045e-16	1.19646e-14	2547	1.88683e-12	1.28865e-11	9.78206e-06	0	9.78206e-06	0	9.78206e-06	9.78206e-06	1.1606e-05	4.46331e-06	4.24918e-05	2.0521e-05	3.43268e-05	5.1883e-06	0.000946085	0.000622457	0.00175993	0.000305909	0.0026249	0.00209672
	FEZF1-AS1	108	2.22045e-16	2.25738e-15	119	2.22045e-16	1.19646e-14	1038	6.25e-16	1.04326e-14	8.80385e-05	0	9.78206e-06	0	9.78206e-06	0	0.000533437	1.50355e-05	5.0776e-05	1.77428e-05	0.000134213	1.92224e-05	0.000844326	0.000162178	0.000676008	0.000133526	0.000104929	0.000169049
	NKX6-1	109	2.22045e-16	2.25738e-15	255	2.22045e-16	1.19646e-14	746	2.22045e-16	4.20944e-15	9.78206e-06	9.78206e-06	9.78206e-06	0	9.78206e-06	0	0.00091932	0.000235301	4.3121e-05	9.21204e-06	0.000193722	4.78322e-05	5.77318e-05	0.000113186	0.000582089	5.60793e-05	0.000410126	0.000186797
	PCDHGA11	109	2.22045e-16	2.25738e-15	350	2.22045e-16	1.19646e-14	315	2.22045e-16	4.20944e-15	9.78206e-06	9.78206e-06	9.78206e-06	0	9.78206e-06	0	0.000164055	0.000797265	0.000381236	4.23119e-05	0.000491662	2.05223e-05	6.51353e-05	7.03468e-05	0.000145538	1.10541e-05	8.03757e-05	9.24e-06
	TBX2	111	2.22045e-16	2.25738e-15	496	7.04465e-16	3.00478e-14	282	2.22045e-16	4.20944e-15	9.78206e-06	9.78206e-06	0.000176077	0	0	0	0.000309692	0.000242853	0.00593611	1.90779e-05	0.000422108	6.96377e-05	3.21356e-05	6.07784e-05	0.000152282	2.35333e-05	2.03808e-05	8.17779e-06
	C8orf34	112	2.22045e-16	2.25738e-15	1708	3.77255e-12	4.68465e-11	215	2.22045e-16	4.20944e-15	0.0113472	0	0	0	0	0	0.0489226	0.000452171	0.000161661	5.42468e-06	0.0170068	0.0116245	0.0132317	8.50011e-07	3.10917e-05	0.000924467	4.36975e-07	3.91425e-07
	PLEKHA6	113	2.22045e-16	2.25738e-15	792	1.76631e-14	4.72882e-13	236	2.22045e-16	4.20944e-15	0.000968424	0	9.78206e-06	0	0	0	0.12464	0.000334054	0.000816852	2.71267e-05	0.000148219	6.6195e-05	0.000121791	1.01357e-05	9.64633e-05	1.36681e-05	2.16345e-05	9.88488e-06
	PRDM13	114	2.22045e-16	2.25738e-15	193	2.22045e-16	1.19646e-14	680	2.22045e-16	4.20944e-15	0.000185859	0	9.78206e-06	0	0	9.78206e-06	0.00100714	4.91069e-05	0.000878371	4.09035e-06	5.30985e-05	3.18734e-05	0.000955323	0.00015253	8.77611e-05	2.23807e-05	5.92657e-05	0.000410341
	PITX2	115	2.22045e-16	2.25738e-15	771	1.44824e-14	3.98246e-13	181	2.22045e-16	4.20944e-15	1.95641e-05	0	9.78206e-06	0	8.80385e-05	0	0.00131821	0.000327676	0.000612744	2.07859e-05	0.00462577	0.000284888	9.04917e-05	1.85019e-05	1.94713e-05	2.59956e-06	9.38398e-05	3.26408e-05
	HOXB-AS1	116	2.22045e-16	2.25738e-15	221	2.22045e-16	1.19646e-14	360	2.22045e-16	4.20944e-15	9.78206e-06	0	9.78206e-06	0	0.000391282	0	0.000417138	8.95922e-06	0.00013105	6.61709e-06	0.0157652	2.71888e-05	0.000179275	1.30415e-05	9.42095e-05	1.64427e-05	0.000190802	2.80624e-05
	KCNB2	117	2.22045e-16	2.25738e-15	2434	5.94457e-11	5.18117e-10	46	2.22045e-16	4.20944e-15	0.00110537	0	9.78206e-06	0	0	0	0.0158077	0.00443419	0.00350615	1.29745e-05	0.00536697	0.00525925	0.00112589	5.33449e-07	8.29524e-06	0.000214699	1.51711e-07	2.92022e-08
	FSTL4	118	2.22045e-16	2.25738e-15	1297	4.8368e-13	7.90072e-12	299	2.22045e-16	4.20944e-15	0.000215205	0	8.80385e-05	0	0	0	0.00251208	0.000221198	0.00200494	2.22471e-05	0.00120181	0.0125397	0.000497292	2.30346e-05	0.000251346	6.10208e-05	3.90216e-06	2.5352e-07
	RAP1GAP2	119	2.22045e-16	2.25738e-15	1088	1.69017e-13	3.28826e-12	233	2.22045e-16	4.20944e-15	9.78206e-06	0	9.78206e-06	0	1.95641e-05	9.78206e-06	0.000747932	0.00029825	0.000440059	0.000158341	0.00355383	0.00206578	0.000118103	8.92641e-06	8.14177e-05	8.69897e-06	4.41527e-05	2.29882e-05
	GATA6	120	2.22045e-16	2.25738e-15	225	2.22045e-16	1.19646e-14	633	2.22045e-16	4.20944e-15	8.80385e-05	9.78206e-06	0	0	1.95641e-05	0	0.000523161	0.000238538	3.79294e-05	4.53111e-06	0.00151961	2.31771e-05	0.000876313	3.96748e-05	0.000180757	5.14404e-05	0.000113637	4.97916e-05
	MSC-AS1	121	2.22045e-16	2.25738e-15	366	2.22045e-16	1.19646e-14	601	2.22045e-16	4.20944e-15	7.82564e-05	0	1.95641e-05	9.78206e-06	0	0	0.00206748	6.49884e-05	0.000297101	8.59892e-06	0.00105128	4.11998e-05	0.000163615	2.76101e-05	0.000551197	0.00173952	3.70866e-06	3.18151e-05
	WT1	122	2.22045e-16	2.25738e-15	259	2.22045e-16	1.19646e-14	643	2.22045e-16	4.20944e-15	9.78206e-06	0	1.95641e-05	0	0.000166295	0	0.000374877	3.07242e-05	0.000412549	1.9299e-06	0.00753993	7.10927e-05	0.00023795	7.37752e-05	0.000312811	4.82107e-05	0.000113025	9.7211e-05
	CRACR2B	123	2.22045e-16	2.25738e-15	145	2.22045e-16	1.19646e-14	1183	1.79407e-15	2.63231e-14	8.80385e-05	0	1.95641e-05	0	0	9.78206e-06	0.000151883	7.87361e-05	0.000106175	4.95597e-05	4.49731e-05	2.14921e-05	0.00340853	2.93449e-05	0.00176241	4.72392e-05	0.000122452	0.000693246
	GATA3	124	2.22045e-16	2.25738e-15	371	2.22045e-16	1.19646e-14	694	2.22045e-16	4.20944e-15	9.78206e-06	9.78206e-06	1.95641e-05	0	0	9.78206e-06	0.000311139	0.000321142	0.000792211	1.4799e-05	0.0001048	0.000235826	0.00028237	0.000138288	0.000184364	6.39671e-05	7.98081e-05	0.000149843
	HOXA5	125	2.22045e-16	2.25738e-15	1	2.22045e-16	1.19646e-14	−	ND	ND	2.88112e-05	1.47335e-06	5.70187e-06	2.25101e-07	3.36657e-06	1.13721e-06	2.88112e-05	1.47335e-06	5.70187e-06	2.25101e-07	3.36657e-06	1.13721e-06	ND	ND	ND	ND	ND	ND
	ADGRG1	126	2.22045e-16	2.25738e-15	103	2.22045e-16	1.19646e-14	1088	8.827e-16	1.41915e-14	1.95641e-05	0	9.78206e-06	0	9.78206e-06	9.78206e-06	0.000142924	1.96283e-05	6.72809e-05	2.37215e-05	4.14179e-05	4.00064e-05	0.00136175	8.43198e-05	0.00119764	3.45491e-05	0.000253116	0.000267384
	BAIAP2	126	2.22045e-16	2.25738e-15	1565	2.05775e-12	2.78786e-11	75	2.22045e-16	4.20944e-15	1.95641e-05	0	9.78206e-06	0	9.78206e-06	9.78206e-06	0.0474708	0.00048346	0.00176931	3.20292e-05	0.00161505	0.000916678	3.23055e-06	3.85044e-06	2.45323e-05	3.74308e-06	2.37218e-05	1.65797e-05
	LINGO2	128	2.22045e-16	2.25738e-15	1767	4.80001e-12	5.76218e-11	40	2.22045e-16	4.20944e-15	0.000107603	0	0.000244551	0	0	0	0.0196691	3.54322e-05	0.0254858	1.01832e-05	0.0180996	0.00154122	3.19546e-05	3.07714e-07	6.72606e-05	0.00024961	1.82109e-07	4.21334e-08
	COL18A1	129	2.22045e-16	2.25738e-15	1877	7.47794e-12	8.45095e-11	183	2.22045e-16	4.20944e-15	0	7.82564e-05	1.95641e-05	0	2.93462e-05	0	0.00331446	0.0176935	0.000894964	0.000280023	0.00453029	0.000125622	2.14682e-06	2.02099e-05	0.000238633	1.37299e-05	4.93453e-05	6.68754e-05
	LINC00261	130	2.22045e-16	2.25738e-15	58	2.22045e-16	1.19646e-14	866	2.39556e-16	4.49747e-15	1.95641e-05	9.78206e-06	9.78206e-06	0	0	9.78206e-06	0.000236434	2.98202e-05	0.000108806	1.46226e-06	8.34187e-06	7.75232e-05	0.00050546	0.000879423	0.00050458	1.23483e-05	2.51809e-05	0.00108683
	RBFOX1	131	2.22045e-16	2.25738e-15	342	2.22045e-16	1.19646e-14	459	2.22045e-16	4.20944e-15	0.000195641	0	0	0	0.0003815	0	0.0151399	0.000201604	1.75009e-05	3.19078e-06	0.00359633	7.20131e-05	6.93694e-05	1.60168e-05	5.80953e-05	0.000586227	0.000821231	3.12985e-06
	WNK2	132	2.22045e-16	2.25738e-15	360	2.22045e-16	1.19646e-14	427	2.22045e-16	4.20944e-15	0.000469539	0	3.91282e-05	0	0	0	0.0247817	3.96274e-05	0.000607249	1.40988e-05	0.000155281	2.49104e-05	0.000176363	4.08604e-05	0.00039828	1.19981e-05	4.39969e-05	5.54611e-05
	LHFPL3	133	2.22045e-16	2.25738e-15	1187	2.85028e-13	5.08511e-12	228	2.22045e-16	4.20944e-15	9.78206e-06	0	1.95641e-05	0	0	0.000469539	0.014611	0.000493144	0.00204517	1.12211e-05	0.00158193	0.000786082	2.53792e-06	4.41636e-06	8.62502e-05	0.00030286	2.40824e-06	0.00553292
	CCSER1	134	2.22045e-16	2.25738e-15	1109	1.89966e-13	3.62623e-12	192	2.22045e-16	4.20944e-15	0.00243573	0	0	9.78206e-06	0	0	0.0216928	0.000430242	5.92584e-05	0.000114837	0.00149562	0.00137022	0.0027281	4.27839e-06	2.44063e-05	0.000512977	3.23201e-07	1.73452e-07
	MEX3A	135	2.22045e-16	2.25738e-15	566	1.81051e-15	6.78429e-14	327	2.22045e-16	4.20944e-15	0.00033259	0	9.78206e-06	0	9.78206e-06	0	0.0129327	0.000100264	0.000884685	4.02614e-06	0.000756051	0.000204502	0.000188655	2.11726e-05	6.43107e-05	2.76912e-05	4.50314e-05	1.90386e-05
	ARHGAP44	136	2.22045e-16	2.25738e-15	632	3.64658e-15	1.22227e-13	222	2.22045e-16	4.20944e-15	0.00273898	0	0	0	9.78206e-06	0	0.0560574	0.000371171	1.6017e-05	2.55486e-05	0.00389587	4.69184e-05	0.00126262	1.88845e-05	1.15187e-05	0.000246498	3.7154e-06	1.44927e-07
	CDH12	137	2.22045e-16	2.25738e-15	3315	6.81016e-10	4.35888e-09	24	2.22045e-16	4.20944e-15	1.95641e-05	0	0.000185859	9.78206e-06	0	0	0.0101063	0.00383679	0.0419861	0.000615378	0.00160999	0.000939818	1.17594e-05	6.22725e-07	2.4185e-05	0.000116566	1.03199e-07	5.68395e-08
	NELL1	138	2.22045e-16	2.25738e-15	1766	4.79678e-12	5.76156e-11	104	2.22045e-16	4.20944e-15	0.000420628	0	8.80385e-05	0	0	0	0.0161066	0.000394961	0.00521839	6.56061e-06	0.00317886	0.00728211	0.000227543	2.4694e-06	6.99705e-05	4.3935e-05	4.19194e-07	7.46222e-08
	PCDHA6	139	2.22045e-16	2.25738e-15	591	2.44585e-15	8.73448e-14	346	2.22045e-16	4.20944e-15	9.78206e-06	4.89103e-05	9.78206e-06	0	9.78206e-06	0	0.000302338	0.000977508	0.000533475	0.00026829	0.00105223	2.24176e-05	8.35508e-05	0.000289987	8.18727e-05	1.92257e-05	5.1451e-05	3.64761e-06
	ITPKA	140	2.22045e-16	2.25738e-15	625	3.41015e-15	1.1576e-13	429	2.22045e-16	4.20944e-15	4.89103e-05	9.78206e-06	7.82564e-05	0	0	0	0.00214645	0.000802247	0.00490605	1.29389e-05	0.000112886	0.000117054	0.000137295	7.57694e-05	6.96701e-05	7.42393e-05	7.07899e-05	1.94723e-05
	CNTN6	141	2.22045e-16	2.25738e-15	784	1.64172e-14	4.43431e-13	84	2.22045e-16	4.20944e-15	0.000401064	0	9.78206e-06	9.78206e-06	0	0	0.0045973	0.000176594	0.0023991	0.000101278	0.000308229	0.000137184	0.000709939	7.69563e-07	1.32047e-05	0.000142728	2.77367e-07	1.26879e-07
	HOXC5	142	2.22045e-16	2.25738e-15	379	2.22045e-16	1.19646e-14	265	2.22045e-16	4.20944e-15	0.000156513	0	0.000352154	0	0	0	0.00156038	0.00020628	0.00699552	6.84264e-06	0.000114672	3.49383e-05	0.000490664	3.47307e-05	0.000368768	2.99698e-06	8.41563e-06	4.40832e-06
	EBF1	143	2.22045e-16	2.25738e-15	2130	2.12608e-11	2.11752e-10	72	2.22045e-16	4.20944e-15	0.000391282	9.78206e-06	9.78206e-06	0	0	0	0.0195583	0.000506086	0.00143899	5.96071e-05	0.0218606	0.00148862	0.0001568	2.44358e-05	2.36532e-05	1.37434e-05	1.33979e-07	5.82053e-08
	AFAP1	144	2.22045e-16	2.25738e-15	2547	8.7573e-11	7.29226e-10	56	2.22045e-16	4.20944e-15	8.80385e-05	0	9.78206e-06	0	8.80385e-05	0	0.0595408	0.00112143	0.00401007	4.17898e-05	0.0122801	0.00102357	6.5065e-06	1.73762e-06	1.19861e-05	2.0819e-06	3.90057e-05	8.06163e-06
	GRIN3A	145	2.22045e-16	2.25738e-15	748	1.22359e-14	3.46776e-13	442	2.22045e-16	4.20944e-15	0.000410846	0	9.78206e-06	0	9.78206e-06	0	0.00963913	0.000514218	9.17724e-05	2.9772e-06	0.00253525	0.00174907	0.000369362	1.7696e-05	0.000113212	0.0024041	4.88311e-06	2.81481e-06
	MTUS2	146	2.22045e-16	2.25738e-15	2079	1.75534e-11	1.79102e-10	76	2.22045e-16	4.20944e-15	9.78206e-06	0	1.95641e-05	0.00202489	0	0	0.00172055	0.000626704	0.0066697	0.271786	0.000327784	3.4624e-05	1.05027e-05	2.03227e-06	2.472e-05	0.000156018	6.24116e-07	1.5337e-07
	MARCH11	147	2.22045e-16	2.25738e-15	321	2.22045e-16	1.19646e-14	1041	5.66483e-16	9.5841e-15	0.00187815	0	0	3.91282e-05	0	0	0.00548352	4.25527e-05	8.23123e-06	3.41332e-05	0.000501038	0.000639493	0.00695143	9.60514e-05	0.000897154	0.00790311	1.17141e-05	3.54524e-06
	PHOX2B	148	2.22045e-16	2.25738e-15	115	2.22045e-16	1.19646e-14	674	2.22045e-16	4.20944e-15	0.000195641	0	9.78206e-06	0	2.93462e-05	0	0.000920573	1.91381e-05	0.000131272	2.96295e-06	0.00103641	3.94919e-06	0.00118699	0.000125507	0.00011237	3.1613e-05	0.000224517	2.89776e-05
	OCA2	149	2.22045e-16	2.25738e-15	1197	2.96341e-13	5.24299e-12	274	2.22045e-16	4.20944e-15	0.000293462	0	0.000215205	0	0	0	0.0020398	0.000160561	0.0110402	4.19498e-05	0.00138226	0.00102473	0.00105695	4.05921e-05	0.000130271	5.05969e-05	1.8554e-06	1.47162e-07
	ATP8A2	150	2.22045e-16	2.25738e-15	3111	3.97953e-10	2.71475e-09	95	2.22045e-16	4.20944e-15	0.000547795	0	9.78206e-06	9.78206e-06	0	0	0.05367	0.00121524	0.0015874	0.000111247	0.016383	0.00429941	0.000114307	1.51963e-06	1.26365e-05	0.000422136	5.56861e-07	1.12066e-07
	ESRRG	151	2.22045e-16	2.25738e-15	281	2.22045e-16	1.19646e-14	673	2.22045e-16	4.20944e-15	9.78206e-06	9.78206e-06	1.95641e-05	0	1.95641e-05	0	0.000160525	0.00034982	0.000327701	3.88405e-05	0.000341668	1.08728e-05	9.26085e-05	0.000126536	0.000342859	2.75751e-05	0.000355269	0.000198998
	NAV2	152	2.22045e-16	2.25738e-15	239	2.22045e-16	1.19646e-14	685	2.22045e-16	4.20944e-15	9.78206e-06	0	2.93462e-05	0	1.95641e-05	9.78206e-06	9.35803e-05	3.22342e-05	0.000498548	7.44236e-06	0.000868474	9.55492e-05	0.00067545	3.50038e-05	0.000449482	2.04724e-05	0.000225418	0.000112592
	HOXD11	153	2.22045e-16	2.25738e-15	163	2.22045e-16	1.19646e-14	575	2.22045e-16	4.20944e-15	1.95641e-05	0	9.78206e-06	0	9.78206e-06	3.91282e-05	0.000674914	3.69583e-05	0.000218726	1.34266e-06	7.94454e-05	0.00109185	0.000269589	4.62057e-05	8.59554e-05	1.18848e-05	0.000830715	0.000236635
	MAB21L2	154	2.22045e-16	2.25738e-15	1	2.22045e-16	1.19646e-14	−	ND	ND	1.42646e-06	2.30613e-07	1.84724e-05	1.35943e-07	8.54113e-05	9.49616e-08	1.42646e-06	2.30613e-07	1.84724e-05	1.35943e-07	8.54113e-05	9.49616e-08	ND	ND	ND	ND	ND	ND
	DIP2C	155	2.22045e-16	2.25738e-15	2542	8.6904e-11	7.25074e-10	67	2.22045e-16	4.20944e-15	8.80385e-05	0	9.78206e-06	0	9.78206e-06	9.78206e-06	0.0346097	0.00163778	0.00252888	5.74673e-05	0.00282682	0.00598671	1.42277e-05	2.41843e-06	2.26748e-05	2.00363e-06	6.81913e-06	7.61814e-06
	TPTEP1	156	2.22045e-16	2.25738e-15	274	2.22045e-16	1.19646e-14	1410	8.22961e-15	1.01404e-13	1.95641e-05	9.78206e-06	9.78206e-06	0	1.95641e-05	0	0.000294205	9.25429e-05	3.53648e-05	5.61813e-05	0.000644677	4.58053e-05	0.000457301	0.00106748	0.0026733	0.000148358	0.000266409	7.47685e-05
	NEAT1	157	2.22045e-16	2.25738e-15	842	2.87354e-14	7.22937e-13	498	2.22045e-16	4.20944e-15	9.78206e-06	9.78206e-06	0	8.80385e-05	0	7.82564e-05	0.00032998	0.000242635	0.000272104	0.000818465	0.000299981	0.00291745	0.000102122	7.92843e-05	3.38949e-05	0.00045097	2.14654e-05	0.000122534
	PAX3	158	2.22045e-16	2.25738e-15	313	2.22045e-16	1.19646e-14	576	2.22045e-16	4.20944e-15	9.78206e-06	9.78206e-06	9.78206e-06	0	9.78206e-06	9.78206e-06	0.000430673	0.000274863	9.92213e-05	3.37011e-06	0.000792629	0.000192291	0.000195617	0.000128801	0.000278733	2.77184e-05	4.65362e-05	9.48129e-05
	PCSK9	158	2.22045e-16	2.25738e-15	210	2.22045e-16	1.19646e-14	859	2.22045e-16	4.20944e-15	9.78206e-06	9.78206e-06	9.78206e-06	0	9.78206e-06	9.78206e-06	0.000191432	8.71877e-05	8.51072e-05	7.68397e-06	0.000215539	0.000132251	0.00042135	0.000130352	0.000336596	9.27747e-05	0.00014961	0.000131997
	BCR	160	2.22045e-16	2.25738e-15	889	4.11419e-14	9.80587e-13	234	2.22045e-16	4.20944e-15	2.93462e-05	0	0.000224987	9.78206e-06	0	0	0.00347025	0.000112713	0.0137021	0.000742724	0.000242724	2.41466e-05	6.64031e-05	1.29145e-05	0.000120992	1.58437e-05	2.61533e-05	6.47656e-06
	WNT10A	161	2.22045e-16	2.25738e-15	131	2.22045e-16	1.19646e-14	992	3.51445e-16	6.29358e-15	2.93462e-05	0	0.000215205	0	9.78206e-06	0	0.000157318	3.90963e-05	0.000830747	3.81833e-06	4.37243e-05	7.1154e-05	0.00146353	4.90073e-05	0.00170649	4.12443e-05	0.000234391	9.79089e-05
	HLX	162	2.22045e-16	2.25738e-15	1440	1.069e-12	1.57349e-11	309	2.22045e-16	4.20944e-15	9.78206e-06	9.78206e-06	3.91282e-05	1.95641e-05	0	0	0.000319545	0.00300325	0.00663379	0.00542877	0.000189434	0.000139931	8.58223e-05	2.79566e-05	3.74849e-05	3.62777e-05	3.49014e-05	4.16217e-05
	TBX1	163	2.22045e-16	2.25738e-15	156	2.22045e-16	1.19646e-14	526	2.22045e-16	4.20944e-15	0	9.78206e-06	0.000215205	0	9.78206e-06	9.78206e-06	1.43232e-05	0.000233641	0.00209878	1.50927e-06	0.000349003	0.000414986	6.52626e-05	6.354e-05	0.000637659	2.13863e-05	9.73278e-05	0.000112621
	SORCS1	164	2.22045e-16	2.25738e-15	937	6.11289e-14	1.37971e-12	197	2.22045e-16	4.20944e-15	0.00189772	0	1.95641e-05	0	0	0	0.00693683	7.58733e-05	0.00362838	1.89075e-05	0.00265465	0.000379499	0.00558638	2.0541e-06	4.83828e-05	9.73172e-05	3.32078e-06	9.18584e-08
	FYB	165	2.22045e-16	2.25738e-15	300	2.22045e-16	1.19646e-14	597	2.22045e-16	4.20944e-15	9.78206e-06	3.91282e-05	1.95641e-05	9.78206e-06	0	0	0.000677719	0.000224201	0.000675909	3.93358e-05	3.20817e-05	3.97992e-05	7.50919e-05	0.00111138	0.000289273	0.000267642	3.52071e-06	2.28962e-05
	EN2	166	2.22045e-16	2.25738e-15	491	7.08068e-16	3.0141e-14	209	2.22045e-16	4.20944e-15	3.91282e-05	0	0.000215205	0	9.78206e-06	0	0.00808602	7.28495e-05	0.0343942	8.64234e-07	0.000418571	3.43545e-05	3.16149e-05	2.49537e-05	4.24816e-05	1.4682e-05	2.93909e-05	1.74842e-05
	TBX4	167	2.22045e-16	2.25738e-15	76	2.22045e-16	1.19646e-14	1582	2.39502e-14	2.63166e-13	9.78206e-06	9.78206e-06	0.000136949	0	9.78206e-06	0	2.7885e-05	6.72766e-05	0.000339318	2.20246e-05	3.77648e-05	3.83948e-06	0.00182465	0.000534307	0.00199842	9.3289e-05	0.000591398	0.000118396
	RIMBP2	168	2.22045e-16	2.25738e-15	6382	1.62442e-07	5.40645e-07	32	2.22045e-16	4.20944e-15	0.00230857	0	1.95641e-05	0	0	0	0.217195	0.0086664	0.0249835	1.91859e-05	0.0073062	0.151715	0.000246371	8.41137e-07	8.67196e-06	2.69869e-05	1.60984e-07	2.95622e-08
	PAX7	169	2.22045e-16	2.25738e-15	905	4.61111e-14	1.07968e-12	308	2.22045e-16	4.20944e-15	9.78206e-06	0	7.82564e-05	0	1.95641e-05	9.78206e-06	0.00232595	0.00012611	0.00386853	1.72494e-05	0.00287726	0.000470759	4.10457e-05	3.18631e-05	8.55848e-05	1.79462e-05	4.2785e-05	7.35364e-05
	LTBP2	170	2.22045e-16	2.25738e-15	260	2.22045e-16	1.19646e-14	978	3.99677e-16	7.01343e-15	0.000146731	0	9.78206e-06	0	9.78206e-06	9.78206e-06	0.000423473	0.000106831	0.000162199	1.07324e-05	7.30591e-05	0.000193089	0.00178209	4.66012e-05	0.000608343	3.21312e-05	0.000313596	0.000262406
	PRDM16	171	2.22045e-16	2.25738e-15	1048	1.31421e-13	2.65386e-12	54	2.22045e-16	4.20944e-15	0.000655398	0	0.000166295	0	0	0	0.326124	0.000147143	0.0412457	5.8285e-06	4.22179e-05	0.000176521	2.57851e-05	2.56382e-06	2.03691e-05	5.36103e-07	3.15189e-06	8.44033e-06
	LOC284395	172	2.22045e-16	2.25738e-15	1072	1.47272e-13	2.90773e-12	300	2.22045e-16	4.20944e-15	0.000792347	9.78206e-06	9.78206e-06	0	0	0	0.0400845	0.000691707	0.000141801	3.05158e-06	0.0113094	0.000720207	0.000291083	2.81268e-05	0.000127587	5.94836e-05	7.51967e-07	9.2527e-06
	C1QL4	173	2.22045e-16	2.25738e-15	170	2.22045e-16	1.19646e-14	950	3.07942e-16	5.56016e-15	9.78206e-06	9.78206e-06	0.000176077	0	9.78206e-06	0	0.00145915	0.000120656	0.000255655	3.24945e-06	2.6281e-05	4.37967e-05	5.4681e-05	0.000266079	0.00363894	8.36617e-05	0.000499432	4.52405e-05
	ZFHX3	174	2.22045e-16	2.25738e-15	941	6.61102e-14	1.48584e-12	280	2.22045e-16	4.20944e-15	9.78206e-06	0	1.95641e-05	0	9.78206e-06	0.000156513	0.000550763	0.000147231	0.00101548	0.000137805	0.000286811	0.0122043	0.000113203	1.04041e-05	0.000187881	6.20995e-06	3.52104e-05	6.30119e-05
	FOXP2	175	2.22045e-16	2.25738e-15	1956	1.06321e-11	1.15279e-10	223	2.22045e-16	4.20944e-15	5.86923e-05	9.78206e-06	0.000215205	0	0	0	0.0216186	0.000532735	0.00475339	1.43052e-05	0.0487917	0.000327162	1.40589e-05	0.000160661	0.000262349	0.000149624	1.62758e-07	9.76816e-06
	FSTL5	176	2.22045e-16	2.25738e-15	5001	1.84984e-08	7.85625e-08	34	2.22045e-16	4.20944e-15	1.95641e-05	9.78206e-06	3.91282e-05	9.78206e-06	0	0	0.000434849	0.0242923	0.00689951	0.000100431	0.1078	0.0935672	0.00031555	7.85497e-07	3.50305e-05	0.000735682	4.6824e-08	2.11992e-08
	IQSEC1	177	2.22045e-16	2.25738e-15	982	8.64044e-14	1.86137e-12	169	2.22045e-16	4.20944e-15	0.000469539	0	1.95641e-05	0	0	9.78206e-06	0.0165219	0.000259999	0.00125331	1.1098e-05	0.000385292	0.00233057	0.000271679	4.15817e-06	0.000102281	1.993e-06	1.75755e-05	1.55084e-05
	BARHL2	178	2.22045e-16	2.25738e-15	19	2.22045e-16	1.19646e-14	2251	5.75352e-13	4.44694e-12	1.95641e-05	9.78206e-06	9.78206e-06	0	7.82564e-05	0	0.000140512	3.66059e-06	3.54681e-06	1.89678e-06	0.000238262	4.28782e-06	0.00109065	0.00274213	0.00306879	0.000105027	0.00148281	0.000317959
	GATA2	179	2.22045e-16	2.25738e-15	248	2.22045e-16	1.19646e-14	263	2.22045e-16	4.20944e-15	4.89103e-05	0	8.80385e-05	0	3.91282e-05	0	0.00106493	1.34217e-05	0.00214027	3.92258e-06	0.0023401	1.10622e-05	0.000278787	1.31124e-05	0.000243514	1.98684e-06	0.000112847	9.99785e-06
	TENM3	180	2.22045e-16	2.25738e-15	2035	1.50812e-11	1.57193e-10	131	2.22045e-16	4.20944e-15	0.000273898	0	5.86923e-05	0	9.78206e-06	0	0.0371909	0.00122287	0.00254849	9.8547e-06	0.00188573	0.00865637	5.17491e-05	1.72726e-06	0.000125114	0.000148801	1.91077e-05	6.3668e-08
	COL24A1	181	2.22045e-16	2.25738e-15	160	2.22045e-16	1.19646e-14	1854	1.04732e-13	9.82069e-13	0	2.93462e-05	9.78206e-06	0	8.80385e-05	1.95641e-05	0.000648431	3.6368e-05	6.31606e-05	2.4392e-06	0.000920069	2.93595e-05	1.41448e-05	0.00619591	0.000318913	0.000996675	0.00049832	0.00479782
	UNC13C	182	2.22045e-16	2.25738e-15	4540	7.73815e-09	3.61975e-08	73	2.22045e-16	4.20944e-15	1.95641e-05	0	0.000146731	0.000195641	0	0	0.0048961	0.0100522	0.00567638	0.00346877	0.00183277	0.0147875	2.87786e-05	5.31018e-07	0.000128825	0.000303597	4.10118e-07	7.84143e-08
	NFATC1	183	2.22045e-16	2.25738e-15	1737	4.2039e-12	5.13344e-11	116	2.22045e-16	4.20944e-15	0.00123254	0	9.78206e-06	0	9.78206e-06	0	0.59259	0.000315679	0.0069139	1.83274e-05	0.00086366	0.000211907	3.49169e-05	1.25718e-05	1.34685e-05	5.15393e-06	2.13677e-05	5.58214e-06
	GPER1	184	2.22045e-16	2.25738e-15	60	2.22045e-16	1.19646e-14	1553	2.03237e-14	2.27178e-13	0.000215205	0	9.78206e-06	0	9.78206e-06	9.78206e-06	0.000780861	4.06099e-06	1.80133e-05	5.31869e-06	3.07642e-05	5.29463e-05	0.00169691	0.000169338	0.000640048	0.000149452	0.00110301	0.000349302
	SLIT3	185	2.22045e-16	2.25738e-15	2234	3.02181e-11	2.86998e-10	114	2.22045e-16	4.20944e-15	0.00129123	0	9.78206e-06	0	9.78206e-06	0	0.0446544	0.00155476	0.000758742	5.34005e-05	0.0120288	0.00122205	0.000505044	1.48775e-06	2.96085e-05	6.65418e-05	9.99011e-07	1.50872e-07
	CMIP	186	2.22045e-16	2.25738e-15	3996	3.15168e-09	1.6745e-08	39	2.22045e-16	4.20944e-15	0.00137927	0	9.78206e-06	0	9.78206e-06	0	0.523347	0.00208737	0.00310697	0.000915226	0.00201946	0.00145193	4.56298e-05	8.6626e-07	7.09496e-06	6.63157e-07	1.18781e-05	2.29372e-06
	ARHGEF7	187	2.22045e-16	2.25738e-15	1772	4.85619e-12	5.81322e-11	175	2.22045e-16	4.20944e-15	0.000234769	0	9.78206e-06	0	9.78206e-06	9.78206e-06	0.0321862	0.00107115	0.00139049	1.75115e-05	0.00217858	0.00279559	5.21451e-05	6.95671e-06	5.70237e-05	6.08052e-06	3.4942e-05	1.59315e-05
	MEX3B	188	2.22045e-16	2.25738e-15	399	2.22045e-16	1.19646e-14	891	2.22045e-16	4.20944e-15	9.78206e-06	9.78206e-06	1.95641e-05	0	9.78206e-06	9.78206e-06	0.00039208	0.000130583	0.000253657	3.63372e-05	0.000466614	0.000240996	0.000243427	0.000136856	0.000405822	0.000118076	0.00021007	0.000150471
	LUZP2	189	2.22045e-16	2.25738e-15	2834	1.85706e-10	1.39028e-09	87	2.22045e-16	4.20944e-15	0.000674962	0	0.00028368	0	0	0	0.210686	0.000828973	0.00845541	5.465e-05	0.000685739	0.00605684	4.13864e-05	1.1555e-06	0.000239571	8.0652e-05	1.20778e-07	5.48093e-07
	MIR196A1	190	2.22045e-16	2.25738e-15	1	2.22045e-16	1.19646e-14	−	ND	ND	4.23288e-05	2.94755e-06	1.20018e-05	1.71926e-07	3.26119e-06	6.5153e-06	4.23288e-05	2.94755e-06	1.20018e-05	1.71926e-07	3.26119e-06	6.5153e-06	ND	ND	ND	ND	ND	ND
	MIR9-3HG	191	2.22045e-16	2.25738e-15	539	1.26928e-15	4.97519e-14	497	2.22045e-16	4.20944e-15	9.78206e-06	0	0.00028368	0	0.000215205	0	0.00123812	8.5229e-05	0.00567415	2.43115e-06	0.0103429	3.19642e-05	5.12509e-05	9.37779e-05	0.000367024	2.99399e-05	0.00012319	4.82621e-05
	LOC145845	192	2.22045e-16	2.25738e-15	257	2.22045e-16	1.19646e-14	602	2.22045e-16	4.20944e-15	3.91282e-05	9.78206e-06	0.000538013	0	0	0	0.00480902	9.86443e-05	0.0115759	4.28355e-06	2.2915e-05	1.56643e-05	5.63508e-05	0.000119986	0.000504478	4.62628e-05	0.000140866	7.40755e-05
	MIR219A2	193	2.22045e-16	2.25738e-15	1	2.22045e-16	1.19646e-14	−	ND	ND	1.77961e-05	1.14627e-06	6.43747e-06	1.03506e-06	1.87219e-05	2.28628e-05	1.77961e-05	1.14627e-06	6.43747e-06	1.03506e-06	1.87219e-05	2.28628e-05	ND	ND	ND	ND	ND	ND
	MIR219B	194	2.22045e-16	2.25738e-15	1	2.22045e-16	1.19646e-14	−	ND	ND	1.73004e-05	1.17868e-06	6.86378e-06	1.11067e-06	1.82683e-05	2.25105e-05	1.73004e-05	1.17868e-06	6.86378e-06	1.11067e-06	1.82683e-05	2.25105e-05	ND	ND	ND	ND	ND	ND
	PCDHA1	195	2.22045e-16	2.25738e-15	2585	9.52149e-11	7.81246e-10	156	2.22045e-16	4.20944e-15	1.95641e-05	8.80385e-05	0	0	1.95641e-05	9.78206e-06	0.00517691	0.00250901	0.000239387	0.000383596	0.00716252	0.0181313	2.34076e-05	0.000179107	2.73213e-05	7.56518e-06	2.36997e-05	7.84601e-07
	MECOM	196	2.22045e-16	2.25738e-15	1449	1.09625e-12	1.60361e-11	191	2.22045e-16	4.20944e-15	9.78206e-06	1.95641e-05	8.80385e-05	0	0	1.95641e-05	0.0108382	0.000683836	0.0149231	1.05284e-05	0.00204501	0.000395836	2.68982e-06	0.00020193	2.9143e-05	5.6384e-05	9.36849e-07	0.000462944
	NRGN	197	2.22045e-16	2.25738e-15	608	2.75183e-15	9.66501e-14	525	2.22045e-16	4.20944e-15	0.000107603	9.78206e-06	1.95641e-05	0	9.78206e-06	0	0.00112451	0.000439333	0.000394852	4.19954e-05	0.000544157	0.000255197	0.000557686	3.27604e-05	0.000287663	3.75444e-05	8.98255e-05	1.36728e-05
	ZCCHC14	198	2.22045e-16	2.25738e-15	286	2.22045e-16	1.19646e-14	1034	6.24436e-16	1.04326e-14	0.000547795	0	9.78206e-06	0	8.80385e-05	0	0.00402086	7.77002e-06	0.000332285	7.18215e-06	0.000959725	4.24049e-05	0.00148753	7.35298e-05	0.000282698	0.000103547	0.000486689	0.000140557
	PAX5	199	2.22045e-16	2.25738e-15	439	3.77564e-16	1.82108e-14	384	2.22045e-16	4.20944e-15	1.95641e-05	0	0.000195641	0	9.78206e-06	9.78206e-06	0.00182833	2.04817e-05	0.00495813	5.20962e-06	0.000696599	0.000186141	9.14205e-05	6.94155e-05	0.000211084	7.29193e-06	4.50278e-05	0.000151425
	TAL1	200	2.22045e-16	2.25738e-15	78	2.22045e-16	1.19646e-14	2047	2.32477e-13	1.97521e-12	0.000254333	0	0.000185859	0	9.78206e-06	0	0.000551149	8.04673e-06	5.04843e-05	1.14545e-05	4.00262e-05	1.03101e-05	0.00329414	0.000740414	0.0203253	5.30751e-05	0.000538471	0.00011534
	PDE9A	201	2.22045e-16	2.25738e-15	1117	1.98361e-13	3.7595e-12	306	2.22045e-16	4.20944e-15	0.000596705	9.78206e-06	3.91282e-05	0	0	0	0.0796042	0.000326846	0.00375064	9.80668e-06	0.000361915	0.000394559	8.95073e-05	8.39633e-05	6.69665e-05	2.09277e-05	2.09612e-05	1.17952e-05
	LINC00982	202	2.22045e-16	2.25738e-15	939	6.33585e-14	1.42701e-12	210	2.22045e-16	4.20944e-15	0.00113472	0	1.95641e-05	0	0	9.78206e-06	0.310802	0.000101995	0.00642141	1.7637e-05	2.60605e-05	0.000404743	5.93762e-05	1.87199e-05	2.68029e-05	1.21527e-05	2.78717e-05	3.76373e-05
	NR2E1	203	2.22045e-16	2.25738e-15	322	2.22045e-16	1.19646e-14	577	2.22045e-16	4.20944e-15	1.95641e-05	1.95641e-05	4.89103e-05	0	9.78206e-06	0	0.00107952	0.000568389	0.00103351	2.63126e-06	0.000737431	1.33908e-05	0.000181302	0.000305107	0.000274756	4.98689e-05	4.84528e-05	1.552e-05
	PCDHA2	204	2.22045e-16	2.25738e-15	2015	1.39591e-11	1.46937e-10	182	2.22045e-16	4.20944e-15	9.78206e-06	0.000215205	9.78206e-06	0	4.89103e-05	0	0.000965217	0.00802862	0.0025639	0.000438126	0.0121275	0.000161661	2.69704e-05	0.000191658	3.2223e-05	9.46791e-06	2.46604e-05	9.15535e-07
	CNTNAP2	205	2.22045e-16	2.25738e-15	1361	6.68477e-13	1.04081e-11	421	2.22045e-16	4.20944e-15	0.0020151	0	0	0	1.95641e-05	9.78206e-06	0.0143919	0.000257675	2.29372e-05	1.93129e-05	0.0207471	0.0157992	0.00290439	9.6794e-06	4.47117e-05	0.000423662	7.69964e-06	3.40161e-06
	TBX5	206	2.22045e-16	2.25738e-15	290	2.46522e-16	1.28602e-14	720	2.22045e-16	4.20944e-15	0	9.78206e-06	0.000215205	0	9.78206e-06	0.000156513	4.98949e-06	0.000306505	0.000837733	1.10319e-05	0.000290592	0.0190501	5.69685e-05	0.000263027	0.00168392	3.54408e-05	0.000238991	4.15606e-05
	IGFBPL1	207	2.22045e-16	2.25738e-15	398	2.22045e-16	1.19646e-14	833	2.22045e-16	4.20944e-15	8.80385e-05	0	1.95641e-05	0	1.95641e-05	9.78206e-06	0.00286941	5.4906e-05	0.000215584	2.97958e-05	0.000627574	5.82135e-05	0.000182477	0.000107621	0.000514118	6.40564e-05	0.000242056	0.000211512
	HOXA4	208	2.22045e-16	2.25738e-15	1	2.22045e-16	1.19646e-14	−	ND	ND	5.34142e-05	1.06074e-06	5.18895e-06	9.55058e-07	1.76238e-05	1.13974e-05	5.34142e-05	1.06074e-06	5.18895e-06	9.55058e-07	1.76238e-05	1.13974e-05	ND	ND	ND	ND	ND	ND
	NHLH1	209	2.22045e-16	2.25738e-15	141	2.22045e-16	1.19646e-14	1832	9.32928e-14	8.85267e-13	4.89103e-05	9.78206e-06	9.78206e-06	9.78206e-06	9.78206e-06	0	0.000285427	5.12686e-05	5.96103e-05	6.82295e-05	5.23973e-05	1.55449e-05	0.000985938	0.000554284	0.000637906	0.000577228	0.000786042	0.000369732
	GLRA3	210	2.22045e-16	2.25738e-15	2058	1.62594e-11	1.67586e-10	291	2.22045e-16	4.20944e-15	9.78206e-06	9.78206e-05	1.95641e-05	7.82564e-05	0	0	0.00419995	0.00995029	0.00220288	8.97205e-05	0.00337931	0.000728048	1.91484e-05	5.74149e-05	8.92747e-05	0.00405107	1.75703e-06	8.17661e-07
	PHOX2A	211	2.22045e-16	2.25738e-15	98	2.22045e-16	1.19646e-14	1494	1.36017e-14	1.58113e-13	8.80385e-05	0	8.80385e-05	0	9.78206e-06	9.78206e-06	0.000703311	1.2471e-05	0.000120017	5.67373e-06	2.86237e-05	3.91961e-05	0.000710828	8.76391e-05	0.00388451	4.401e-05	0.000739582	0.000858125
	RXRA	212	2.22045e-16	2.25738e-15	4275	5.03227e-09	2.49957e-08	58	2.22045e-16	4.20944e-15	9.78206e-06	0	0.000401064	0	1.95641e-05	9.78206e-06	0.00257999	0.00436623	0.193715	0.000173569	0.00961885	0.00433733	2.85867e-05	1.31431e-06	1.63218e-05	1.34805e-06	1.42275e-05	5.37365e-06
	TPO	213	2.22045e-16	2.25738e-15	2237	3.06288e-11	2.9051e-10	188	2.22045e-16	4.20944e-15	1.95641e-05	0	8.80385e-05	0.00324764	0	0	0.00341767	0.000793379	0.00368462	0.113993	0.000281911	0.000130802	3.88583e-05	4.81554e-06	0.000106928	0.000823597	1.33773e-06	3.4837e-07
	ZNF536	214	2.22045e-16	2.25738e-15	2737	1.43806e-10	1.11463e-09	178	2.22045e-16	4.20944e-15	8.80385e-05	9.78206e-06	7.82564e-05	0	9.78206e-06	0	0.00160713	0.0153528	0.0063514	0.000293565	0.00114984	0.00471411	0.000319832	6.1837e-06	5.41986e-05	3.10528e-05	1.79147e-05	1.07856e-07
	SSBP3	215	2.22045e-16	2.25738e-15	4182	4.26243e-09	2.16416e-08	62	2.22045e-16	4.20944e-15	0.00338459	9.78206e-06	9.78206e-06	0	0	0	0.817176	0.00689218	0.00158161	0.000829905	0.0014656	0.00119925	0.000121993	1.50473e-06	7.24856e-06	2.16369e-06	3.37557e-06	3.46556e-06
	SHISA9	216	2.22045e-16	2.25738e-15	1221	3.37267e-13	5.85036e-12	255	2.22045e-16	4.20944e-15	1.95641e-05	9.78206e-06	0	0	0.000166295	7.82564e-05	0.0111404	0.00193962	9.90451e-05	6.34182e-06	0.00396851	0.00461557	1.07035e-05	8.76523e-06	9.79317e-06	0.000337965	0.000205277	7.2052e-05
	ADRA1A	217	2.22045e-16	2.25738e-15	36	2.22045e-16	1.19646e-14	2671	3.00931e-12	1.96055e-11	1.95641e-05	0	1.95641e-05	0	0.000185859	9.78206e-06	2.52693e-05	1.09336e-05	4.71665e-05	9.13038e-07	5.04252e-05	0.000934329	0.00470558	0.000138965	0.0027431	0.00748615	0.0201871	1.09402e-05
	GRM7	218	2.22045e-16	2.25738e-15	520	9.93812e-16	4.02135e-14	706	2.22045e-16	4.20944e-15	0.00357045	0	0	0	0	0.000586923	0.0110576	0.000105071	6.64862e-05	3.40357e-06	0.000669796	0.00208276	0.00987682	2.22499e-06	0.00013726	0.000265936	4.22694e-06	0.00313785
	HAGLR	219	2.22045e-16	2.25738e-15	100	2.22045e-16	1.19646e-14	1529	1.78304e-14	2.02412e-13	0.000224987	9.78206e-06	9.78206e-06	0	1.95641e-05	0	0.000507029	3.12884e-05	3.27108e-05	3.61163e-06	0.000584162	7.1314e-06	0.00315819	0.00042503	0.000532616	5.47409e-05	0.000189306	0.00123474
	CCBE1	220	2.22045e-16	2.25738e-15	1909	8.57914e-12	9.53019e-11	173	2.22045e-16	4.20944e-15	0.000655398	9.78206e-06	0	9.78206e-06	9.78206e-06	0	0.0229693	0.00182097	0.000125098	0.000118035	0.00842268	0.00188087	0.000360525	5.72378e-06	1.18362e-05	0.000247062	2.30344e-06	3.11672e-07
	ITPK1	221	2.22045e-16	2.25738e-15	4754	1.13922e-08	5.08967e-08	64	2.22045e-16	4.20944e-15	8.80385e-05	0	3.91282e-05	0	9.78206e-06	1.95641e-05	0.0254045	0.00235108	0.0190672	0.00107576	0.00427816	0.00792129	1.85424e-05	2.11251e-06	1.33995e-05	1.22613e-06	1.0496e-05	1.28514e-05
	HAND2-AS1	222	2.22045e-16	2.25738e-15	147	2.22045e-16	1.19646e-14	1300	3.95179e-15	5.30756e-14	7.82564e-05	9.78206e-06	0.000107603	0	9.78206e-06	0	0.000303996	8.96984e-05	0.000680741	1.74313e-06	0.000341694	1.11049e-05	0.00112336	0.000266754	0.000912938	0.000245309	0.000104348	0.000243061
	MCTP2	223	2.22045e-16	2.25738e-15	2928	2.39851e-10	1.73816e-09	211	2.22045e-16	4.20944e-15	0.00529209	9.78206e-06	0	0	9.78206e-06	0	0.547747	0.00095927	7.26892e-05	6.42389e-05	0.0237759	0.00772812	0.000357934	1.15591e-05	3.97489e-05	7.50154e-05	3.82536e-06	3.77534e-07
	HOXA2	224	2.22045e-16	2.25738e-15	1	2.22045e-16	1.19646e-14	−	ND	ND	9.32055e-05	3.92031e-06	2.04273e-05	9.46128e-07	4.2086e-06	1.4095e-07	9.32055e-05	3.92031e-06	2.04273e-05	9.46128e-07	4.2086e-06	1.4095e-07	ND	ND	ND	ND	ND	ND
	TMPRSS15	225	2.22045e-16	2.25738e-15	1627	2.69421e-12	3.51154e-11	449	2.22045e-16	4.20944e-15	0	9.78206e-06	0.000596705	0.00314982	0	0	0.000284296	0.000929056	0.00935432	0.0562795	0.00025558	7.35871e-05	2.64012e-05	5.72688e-05	0.000719959	0.00157631	8.41674e-06	2.45426e-06
	MLNR	226	2.22045e-16	2.25738e-15	16	2.22045e-16	1.19646e-14	−	ND	ND	1.50501e-05	2.08556e-06	1.68531e-05	9.56888e-06	3.5402e-05	1.06092e-06	1.50501e-05	2.08556e-06	1.68531e-05	9.56888e-06	3.5402e-05	1.06092e-06	ND	ND	ND	ND	ND	ND
	HOXC6	227	2.22045e-16	2.25738e-15	379	2.22045e-16	1.19646e-14	403	2.22045e-16	4.20944e-15	0.000195641	9.78206e-06	0.000459757	0	0	0	0.00156038	0.00020628	0.00699552	6.84264e-06	0.000114672	3.49383e-05	0.000685447	6.47619e-05	0.000573692	6.54073e-06	1.94601e-05	7.9555e-06
	CACNA1B	228	2.22045e-16	2.25738e-15	610	2.94405e-15	1.02054e-13	502	2.22045e-16	4.20944e-15	0.00178033	0	1.95641e-05	0	9.78206e-06	0	0.00749314	4.47183e-05	0.000199005	6.2567e-05	0.0034798	8.44724e-05	0.00472506	5.98329e-06	0.000585222	0.000148799	1.72609e-05	7.7044e-07
	SRRM4	229	2.22045e-16	2.25738e-15	1711	3.79084e-12	4.69846e-11	177	2.22045e-16	4.20944e-15	0.00028368	9.78206e-06	9.78206e-06	0	1.95641e-05	0	0.131817	0.00126227	0.000250063	2.37975e-06	0.0104848	0.00371465	1.49479e-05	1.42743e-05	4.87703e-05	0.000184156	1.61139e-05	2.12722e-07
	ANO2	230	2.22045e-16	2.25738e-15	3602	1.36433e-09	8.03945e-09	52	2.22045e-16	4.20944e-15	0.000733654	9.78206e-06	8.80385e-05	0	0	0	0.0182653	0.00346336	0.0116787	3.95709e-05	0.0462701	0.00252236	0.000536976	5.20435e-06	3.12989e-05	0.00018953	1.80434e-07	4.69665e-09
	TAF4	231	2.22045e-16	2.25738e-15	863	3.55112e-14	8.71765e-13	518	2.22045e-16	4.20944e-15	0.00033259	0	1.95641e-05	0	9.78206e-06	9.78206e-06	0.00921013	0.000120311	0.00124432	5.85677e-05	0.000609582	0.000401867	0.000270388	4.0722e-05	0.000131573	4.79094e-05	0.000136759	3.73012e-05
	ZNF385D	232	2.22045e-16	2.25738e-15	2260	3.31336e-11	3.11079e-10	248	2.22045e-16	4.20944e-15	0.00691591	9.78206e-06	0	9.78206e-06	0	0	0.230922	0.000884036	0.000204045	0.000101398	0.00491011	0.00221625	0.00129365	1.78989e-05	3.29703e-05	0.000322729	1.90309e-06	9.89019e-08
	LBX2-AS1	233	2.22045e-16	2.25738e-15	1	2.22045e-16	1.19646e-14	−	ND	ND	9.1206e-05	1.99061e-06	3.34636e-05	6.63849e-07	5.30846e-06	9.13047e-07	9.1206e-05	1.99061e-06	3.34636e-05	6.63849e-07	5.30846e-06	9.13047e-07	ND	ND	ND	ND	ND	ND
	FOXD2	234	2.22045e-16	2.25738e-15	569	1.7986e-15	6.75157e-14	678	2.22045e-16	4.20944e-15	0.000322808	9.78206e-06	9.78206e-06	0	1.95641e-05	0	0.0069985	0.000199715	0.000438811	1.40578e-05	0.000994619	8.26626e-05	0.000345983	0.000101446	0.000113002	0.000115823	0.00013995	5.96606e-05
	DMRT3	235	2.22045e-16	2.25738e-15	44	2.22045e-16	1.19646e-14	3044	9.87509e-12	5.64753e-11	0.00033259	9.78206e-06	1.95641e-05	0	0	9.78206e-06	0.000328446	8.53875e-06	3.23904e-05	7.11421e-06	1.48117e-05	1.25184e-05	0.00755112	0.00155825	0.0043321	0.000491917	0.000605096	0.000757241
	PDE1A	236	2.22045e-16	2.25738e-15	373	2.22045e-16	1.19646e-14	1175	1.66134e-15	2.47078e-14	0.000547795	9.78206e-06	0	9.78206e-06	0	1.95641e-05	0.000586418	0.00014942	8.40023e-05	5.87342e-05	0.000545351	7.93803e-05	0.0101393	0.000636977	6.38823e-05	0.00128969	6.11568e-07	0.00199441
	NETO1	237	2.22045e-16	2.25738e-15	208	2.22045e-16	1.19646e-14	703	2.22045e-16	4.20944e-15	7.82564e-05	0	0	9.78206e-06	9.78206e-06	0.000948859	0.00242209	9.81335e-06	5.43801e-06	7.73142e-06	0.002095	0.00222316	0.000142364	3.13568e-05	4.66056e-05	0.0020604	8.76167e-06	0.00672564
	FAM153C	238	2.22045e-16	2.25738e-15	22	2.22045e-16	1.19646e-14	3921	1.64992e-10	7.3279e-10	1.95641e-05	0	0.000479321	0	9.78206e-06	9.78206e-06	4.48301e-05	1.69547e-06	0.000346651	1.37069e-06	1.06577e-05	1.58234e-05	0.00367556	0.00401729	0.0130894	0.00184653	0.00119289	0.000686652
	MIR10A	239	2.22045e-16	2.25738e-15	16	2.22045e-16	1.19646e-14	−	ND	ND	2.21662e-05	4.46911e-06	0.000142249	1.14988e-06	8.91276e-06	3.56724e-06	2.21662e-05	4.46911e-06	0.000142249	1.14988e-06	8.91276e-06	3.56724e-06	ND	ND	ND	ND	ND	ND
	LHX9	240	2.22045e-16	2.25738e-15	218	2.22045e-16	1.19646e-14	692	2.22045e-16	4.20944e-15	0.000215205	9.78206e-06	3.91282e-05	0	9.78206e-06	0	0.0024818	0.000227174	0.000483926	2.33421e-06	0.000236095	8.53365e-06	0.000550552	0.000145683	0.000529951	1.92519e-05	0.000180936	2.92935e-05
	ALDH1A3	241	2.22045e-16	2.25738e-15	172	2.22045e-16	1.19646e-14	2042	2.28209e-13	1.94368e-12	0.000166295	1.95641e-05	1.95641e-05	0	9.78206e-06	0	0.000343076	0.000413481	8.30631e-05	2.52337e-05	4.92509e-05	8.09482e-06	0.00231574	0.000353502	0.00246559	0.000296581	0.000786827	0.000339775
	WDFY4	242	2.22045e-16	2.25738e-15	733	1.02455e-14	2.96286e-13	558	2.22045e-16	4.20944e-15	0.000176077	0	9.78206e-06	9.78206e-06	9.78206e-06	9.78206e-06	0.00170898	0.000111942	0.000159407	0.000151118	0.00108925	0.000981152	0.000536039	7.78912e-05	0.000200885	0.000140714	1.6637e-05	1.23457e-05
	IRX1	243	2.22045e-16	2.25738e-15	109	2.22045e-16	1.19646e-14	1996	1.95597e-13	1.70415e-12	0	3.91282e-05	2.93462e-05	0	0.000166295	1.95641e-05	4.46963e-05	2.442e-05	6.37007e-05	2.11262e-06	0.000281307	0.00163482	0.000181642	0.0112134	0.00362589	6.85578e-05	0.00313711	8.46844e-05
	TP73	244	2.22045e-16	2.25738e-15	752	1.29994e-14	3.65979e-13	485	2.22045e-16	4.20944e-15	9.78206e-06	0	0.000313026	0	0.000107603	9.78206e-06	0.000367144	0.000184292	0.0018128	1.06653e-05	0.00995919	0.000493192	0.000184938	2.78175e-05	0.00126853	1.73202e-05	6.11107e-05	2.10206e-05
	HOXA11-AS	245	2.22045e-16	2.25738e-15	104	2.22045e-16	1.19646e-14	1506	1.44475e-14	1.66614e-13	0.000586923	0	0.000205423	0	9.78206e-06	0	0.00104095	5.87887e-06	0.000404251	3.6076e-06	4.61441e-05	2.86851e-05	0.00623278	0.000255145	0.00281809	8.14797e-05	0.000332978	5.94672e-05
	RASGEF1C	246	2.22045e-16	2.25738e-15	1181	2.73177e-13	4.89831e-12	334	2.22045e-16	4.20944e-15	0.000410846	0	1.95641e-05	0	0.000195641	0	0.00544044	0.000302682	0.00140504	3.75712e-05	0.0146642	0.000153762	0.000615315	6.98828e-06	8.64718e-05	1.17702e-05	7.15246e-05	3.85724e-05
	ADAMTS17	247	2.22045e-16	2.25738e-15	582	2.14138e-15	7.77766e-14	642	2.22045e-16	4.20944e-15	0.000851039	0	0.000176077	0	0	9.78206e-06	0.00693043	4.33897e-05	0.00102347	3.84911e-05	0.000197555	0.000367743	0.00176834	1.03458e-05	0.000880565	7.03979e-05	3.75967e-06	0.000192595
	FOXD4	248	2.22045e-16	2.25738e-15	29	2.22045e-16	1.19646e-14	−	ND	ND	5.20872e-05	4.54286e-06	8.76957e-06	6.18129e-06	1.65776e-05	3.92384e-05	5.20872e-05	4.54286e-06	8.76957e-06	6.18129e-06	1.65776e-05	3.92384e-05	ND	ND	ND	ND	ND	ND
	CUX2	249	2.22045e-16	2.25738e-15	2382	4.98117e-11	4.43595e-10	145	2.22045e-16	4.20944e-15	6.84744e-05	9.78206e-06	1.95641e-05	0	9.78206e-06	9.78206e-06	0.0539283	0.00100617	0.000655346	7.55548e-06	0.0221892	0.0123178	5.94579e-06	1.6967e-05	0.000162649	2.07678e-05	3.6783e-06	5.14163e-06
	PRKCB	250	2.22045e-16	2.25738e-15	1942	1.00888e-11	1.10174e-10	139	2.22045e-16	4.20944e-15	0.0016923	9.78206e-06	0	0	0.000166295	0	0.0820646	0.00146369	0.000207223	8.44076e-05	0.00785981	0.000712989	0.000404014	6.77522e-06	1.7294e-05	2.13238e-05	0.000108745	4.15971e-08
	AGAP2-AS1	251	2.22045e-16	2.25738e-15	1	2.22045e-16	1.19646e-14	−	ND	ND	9.84853e-05	1.08984e-06	4.504e-06	5.70968e-07	0.000274958	2.79905e-07	9.84853e-05	1.08984e-06	4.504e-06	5.70968e-07	0.000274958	2.79905e-07	ND	ND	ND	ND	ND	ND
	NXPH1	252	2.22045e-16	2.25738e-15	305	2.22045e-16	1.19646e-14	555	2.22045e-16	4.20944e-15	0.000410846	0	8.80385e-05	0	8.80385e-05	0	0.00619581	3.89046e-05	0.00143849	1.50243e-06	0.00343257	1.75963e-05	0.000541457	8.38994e-06	0.00032231	4.38433e-05	0.000115944	8.4128e-05
	DCHS2	253	2.22045e-16	2.25738e-15	206	2.22045e-16	1.19646e-14	1919	1.38657e-13	1.25634e-12	2.93462e-05	0	9.78206e-06	0	0.000498885	1.95641e-05	0.000210202	4.93991e-05	2.21273e-05	4.22595e-06	0.00234934	0.000309456	0.00107048	5.81279e-05	0.00244779	0.000764897	0.00211813	0.000370038
	KCND3	254	2.22045e-16	2.25738e-15	470	5.06412e-16	2.28842e-14	548	2.22045e-16	4.20944e-15	1.95641e-05	9.78206e-06	8.80385e-05	0	9.78206e-06	9.78206e-06	0.000551061	0.000202201	0.00283743	7.52138e-06	0.000485282	0.000150466	0.00031062	6.88155e-05	0.000173971	2.05724e-05	9.93841e-05	0.000100827
	TSNARE1	255	2.22045e-16	2.25738e-15	4837	1.3439e-08	5.90131e-08	66	2.22045e-16	4.20944e-15	0.000410846	0	7.82564e-05	0	0.000146731	0	0.325078	0.000835202	0.0320534	0.000113397	0.0946703	0.000540615	1.02337e-05	6.50363e-06	1.07494e-05	2.72681e-06	7.73474e-06	4.7217e-06
	BARHL1	256	2.22045e-16	2.25738e-15	653	4.24914e-15	1.37864e-13	464	2.22045e-16	4.20944e-15	1.95641e-05	0	3.91282e-05	0	0.000401064	9.78206e-06	0.000838477	0.000212892	0.000936413	2.92177e-06	0.00249478	0.00151456	0.000211679	1.85442e-05	0.000267603	4.95204e-06	0.00126189	6.4781e-05
	ADAM28	257	2.22045e-16	2.25738e-15	308	2.22045e-16	1.19646e-14	1206	2.19776e-15	3.17393e-14	1.95641e-05	0.000136949	9.78206e-06	0.000420628	0	0	0.000633772	0.000369195	0.000223274	0.000397662	5.6067e-05	1.37628e-05	0.000338308	0.00195427	0.000272199	0.00931144	5.42373e-05	9.74694e-06
	PCDHGC4	258	2.22045e-16	2.25738e-15	71	2.22045e-16	1.19646e-14	2416	1.15299e-12	8.30496e-12	9.78206e-06	9.78206e-06	0.000185859	0	0.000361936	0	2.07338e-05	5.05489e-05	0.000197962	5.18501e-06	0.000608839	2.34124e-06	0.000711555	0.00120127	0.00522945	6.75468e-05	0.0043789	0.000754925
	TLX1	259	2.22045e-16	2.25738e-15	466	5.35421e-16	2.3941e-14	404	2.22045e-16	4.20944e-15	9.78206e-06	9.78206e-06	0.00121297	0	1.95641e-05	0	0.00329523	0.000151852	0.00809052	6.72891e-06	0.000365548	1.85471e-05	1.04353e-05	0.000100598	0.00245546	7.87509e-06	0.000394825	1.16893e-05
	PAK5	260	2.22045e-16	2.25738e-15	1324	5.43044e-13	8.69034e-12	387	2.22045e-16	4.20944e-15	0.00028368	9.78206e-06	9.78206e-06	9.78206e-06	0	9.78206e-06	0.00418997	0.00270094	0.00067307	1.91446e-05	0.0015438	0.00189107	0.00048303	1.78169e-05	4.12732e-05	0.000915419	1.69507e-06	1.89968e-05
	FOXD4L1	261	2.22045e-16	2.25738e-15	30	2.22045e-16	1.19646e-14	−	ND	ND	7.37958e-05	6.69105e-06	2.05385e-05	7.291e-06	4.98084e-06	1.8109e-05	7.37958e-05	6.69105e-06	2.05385e-05	7.291e-06	4.98084e-06	1.8109e-05	ND	ND	ND	ND	ND	ND
	COL23A1	262	2.22045e-16	2.25738e-15	2575	9.4005e-11	7.74304e-10	163	2.22045e-16	4.20944e-15	0.000185859	0	0.000215205	0	9.78206e-06	9.78206e-06	0.00669035	0.000488939	0.0270187	4.05017e-05	0.000957721	0.0445198	0.000146777	1.67445e-05	5.08698e-05	3.4336e-06	3.07471e-05	1.59162e-06
	CA10	263	2.22045e-16	2.25738e-15	962	7.68498e-14	1.6872e-12	546	2.22045e-16	4.20944e-15	0.000772782	0	0	0	9.78206e-06	0.00217162	0.0290026	0.000296229	0.000237435	6.58485e-07	0.00281498	0.0124391	0.00035303	9.56439e-06	1.21055e-05	0.000588576	2.46369e-05	0.00397206
	LMF1	264	2.22045e-16	2.25738e-15	2137	2.19226e-11	2.17631e-10	137	2.22045e-16	4.20944e-15	0.000215205	0	0.000185859	0	9.78206e-06	9.78206e-06	0.0312588	0.00206979	0.0108576	1.89071e-05	0.00145718	0.00147859	4.50355e-05	3.74985e-06	9.0404e-05	3.79371e-06	1.64338e-05	1.97189e-05
	RASA3	265	2.22045e-16	2.25738e-15	4108	3.81144e-09	1.96987e-08	78	2.22045e-16	4.20944e-15	3.91282e-05	9.78206e-06	1.95641e-05	0	9.78206e-06	1.95641e-05	0.00476151	0.00482495	0.0166874	0.000925875	0.00160327	0.0200148	5.20823e-05	2.47767e-06	1.15724e-05	1.45432e-06	2.9035e-05	6.10355e-06
	NFIB	266	2.22045e-16	2.25738e-15	1945	1.0192e-11	1.1113e-10	79	2.22045e-16	4.20944e-15	0.000704308	0	0.000352154	0	9.78206e-06	0	0.114562	0.00040406	0.036039	6.84865e-05	0.00230031	4.53228e-05	7.87118e-05	1.87084e-06	7.18712e-05	4.25785e-07	1.8855e-05	3.4233e-06
	CCDC88C	267	2.22045e-16	2.25738e-15	4805	1.24573e-08	5.50655e-08	85	2.22045e-16	4.20944e-15	0.00043041	0	8.80385e-05	9.78206e-06	0	9.78206e-06	0.110442	0.000556519	0.0324371	0.00473389	0.00130571	0.00374576	3.46246e-05	4.78185e-06	1.39334e-05	2.75806e-06	6.33119e-06	5.29174e-06
	PCDHA4	268	2.22045e-16	2.25738e-15	1572	2.17471e-12	2.93149e-11	242	2.22045e-16	4.20944e-15	9.78206e-06	0.000704308	9.78206e-06	9.78206e-06	9.78206e-06	0	0.000955591	0.0414313	0.00121888	0.000862406	0.00201983	2.439e-05	4.91058e-05	0.000221479	4.95975e-05	1.3222e-05	3.35278e-05	1.72179e-06
	GRIN2A	269	2.22045e-16	2.25738e-15	846	2.95056e-14	7.38229e-13	303	2.22045e-16	4.20944e-15	8.80385e-05	0.000264116	0	0	0.000518449	0	0.000499289	0.00518217	0.000102252	1.40029e-06	0.0130111	0.00333481	0.00108767	0.000363162	3.68938e-06	0.000156545	0.000417931	3.77063e-08
	PRDM8	270	2.22045e-16	2.25738e-15	1217	3.30126e-13	5.74522e-12	257	2.22045e-16	4.20944e-15	0.000234769	0	6.84744e-05	0	1.95641e-05	9.78206e-06	0.00600915	8.3823e-05	0.00683167	1.89958e-05	0.00362519	0.0010241	0.000281974	7.47907e-06	4.71903e-05	9.77532e-06	4.47028e-05	3.09221e-05
	COL5A1	271	2.22045e-16	2.25738e-15	1911	8.74163e-12	9.70057e-11	194	2.22045e-16	4.20944e-15	0.000215205	0	9.78206e-06	0	1.95641e-05	0.000185859	0.048026	0.000583515	0.000238183	1.83568e-05	0.00466868	0.017474	2.6967e-05	1.50058e-05	7.97361e-05	4.96035e-06	3.47667e-05	5.93227e-05
	CNTNAP5	272	2.22045e-16	2.25738e-15	2987	2.79189e-10	1.9834e-09	214	2.22045e-16	4.20944e-15	0.00160426	0	0	0	9.78206e-06	0.000763	0.151373	0.000714448	0.000196322	3.26949e-05	0.0107526	0.0720261	0.000201157	1.15336e-06	3.75278e-05	0.000209009	9.74648e-07	0.000140197
	PLEC	273	2.22045e-16	2.25738e-15	276	2.22045e-16	1.19646e-14	1363	5.84643e-15	7.45099e-14	1.95641e-05	9.78206e-06	3.91282e-05	9.78206e-06	1.95641e-05	0	0.000171643	0.000118382	0.000313204	0.000221058	0.000119202	2.55446e-05	0.000717897	0.000144362	0.00081321	5.70299e-05	0.00154543	0.000354548
	AJAP1	274	2.22045e-16	2.25738e-15	422	3.10475e-16	1.55486e-14	581	2.22045e-16	4.20944e-15	0.00187815	0	9.78206e-06	0	0.000215205	0	0.0139699	4.85991e-05	8.07169e-05	8.50501e-06	0.00667909	3.24426e-05	0.00272255	2.08595e-05	0.000175947	0.000202119	0.000209536	3.14014e-07
	UAP1L1	275	2.22045e-16	2.25738e-15	32	2.22045e-16	1.19646e-14	3636	7.15431e-11	3.42606e-10	9.78206e-06	9.78206e-06	3.91282e-05	9.78206e-06	9.78206e-06	9.78206e-06	2.54538e-05	8.66611e-06	6.96269e-05	6.36855e-06	1.59844e-05	1.13886e-05	0.00340562	0.00132497	0.00400819	0.00169657	0.00185008	0.00196246
	EGR3	276	2.22045e-16	2.25738e-15	674	5.44532e-15	1.71194e-13	637	2.22045e-16	4.20944e-15	0.00200532	9.78206e-06	9.78206e-06	0	9.78206e-06	0	0.039254	0.000464668	0.000311154	1.4154e-05	0.00029138	0.000103941	0.00105564	8.00235e-05	0.000122915	9.64932e-05	5.18841e-05	2.53556e-05
	CHAT	277	2.22045e-16	2.25738e-15	267	2.22045e-16	1.19646e-14	1391	7.03803e-15	8.80258e-14	3.91282e-05	9.78206e-06	9.78206e-06	0	0.000146731	9.78206e-06	0.000128919	9.70703e-05	5.62958e-05	4.40635e-06	0.00688647	0.000141092	0.00209636	0.000998647	0.000478314	7.7449e-05	0.000109433	0.000381628
	RBFOX3	278	2.22045e-16	2.25738e-15	−	ND	ND	91	2.22045e-16	4.20944e-15	2.43287e-05	2.45946e-05	3.63432e-05	3.771e-06	1.70913e-06	5.03585e-07	ND	ND	ND	ND	ND	ND	2.43287e-05	2.45946e-05	3.63432e-05	3.771e-06	1.70913e-06	5.03585e-07
	RANBP17	279	2.22045e-16	2.25738e-15	1245	3.89541e-13	6.6275e-12	412	2.22045e-16	4.20944e-15	0	0	0	4.89103e-05	0.00375631	0.00124232	0.000164297	8.97431e-05	6.74676e-05	0.000631628	0.0883594	0.00526881	7.34075e-06	1.24498e-05	7.33299e-06	0.000468001	0.00131982	0.00407098
	EBF2	280	2.22045e-16	2.25738e-15	3190	5.02566e-10	3.34374e-09	189	2.22045e-16	4.20944e-15	0.000635834	3.91282e-05	9.78206e-06	0	9.78206e-06	0	0.112449	0.00387617	0.000560777	1.14207e-05	0.0277197	0.0137529	6.88711e-05	6.27487e-05	2.69033e-05	0.000124555	3.39438e-06	2.42947e-07
	ABR	281	2.22045e-16	2.25738e-15	8814	3.18659e-06	7.68014e-06	24	2.22045e-16	4.20944e-15	0.000107603	0	8.80385e-05	0	1.95641e-05	1.95641e-05	0.0423944	0.00806206	0.0527227	0.00292309	0.0151565	0.0484397	1.48788e-05	6.51871e-07	1.03277e-05	4.06325e-07	7.17687e-06	4.03033e-06
	RPH3AL	282	2.22045e-16	2.25738e-15	2391	5.12653e-11	4.54828e-10	267	2.22045e-16	4.20944e-15	0.000293462	1.95641e-05	2.93462e-05	0	9.78206e-06	0	0.0677852	0.00196219	0.00256816	0.000853111	0.00105856	0.000246062	3.1757e-05	6.8265e-05	8.68664e-05	1.00509e-05	3.92378e-05	3.05343e-05
	PCDHA5	283	2.22045e-16	2.25738e-15	1506	1.48621e-12	2.0921e-11	289	2.22045e-16	4.20944e-15	9.78206e-06	0.000978206	9.78206e-06	9.78206e-06	9.78206e-06	0	0.000975562	0.0694645	0.00129913	0.00177431	0.000627598	1.35765e-05	5.93437e-05	0.000220387	6.25032e-05	1.53168e-05	4.10115e-05	2.63846e-06
	NRN1	284	2.22045e-16	2.25738e-15	1551	1.90669e-12	2.60642e-11	216	2.22045e-16	4.20944e-15	9.78206e-06	0	0.000185859	0	0.000185859	8.80385e-05	0.000703659	0.000367924	0.00643315	1.47869e-06	0.0249149	0.0287779	1.49918e-05	2.54665e-05	0.0001545	1.10934e-05	3.89735e-05	1.3315e-05
	ECEL1P2	285	2.22045e-16	2.25738e-15	1	2.22045e-16	1.19646e-14	−	ND	ND	7.94361e-05	1.36427e-06	7.06307e-06	1.11649e-07	6.81445e-05	8.70412e-05	7.94361e-05	1.36427e-06	7.06307e-06	1.11649e-07	6.81445e-05	8.70412e-05	ND	ND	ND	ND	ND	ND
	GATA4	286	2.22045e-16	2.25738e-15	1550	1.90019e-12	2.59921e-11	165	2.22045e-16	4.20944e-15	0.000166295	9.78206e-06	0.00033259	0	9.78206e-06	0	0.00458098	0.00129324	0.0393698	0.00016888	0.000270613	0.000165019	0.000176984	1.21748e-05	6.20652e-05	2.13929e-06	4.77313e-05	2.47741e-06
	MIR548I4	287	2.22045e-16	2.25738e-15	1748	4.34482e-12	5.27224e-11	44	2.22045e-16	4.20944e-15	0.0175392	0	0	0.00224987	0	0	0.121873	0.000137544	0.00175513	0.0555742	6.419e-05	4.29157e-05	0.0107004	3.02342e-07	3.33689e-06	0.000945704	1.32746e-07	3.58874e-08
	HOXD4	288	2.22045e-16	2.25738e-15	1	2.22045e-16	1.19646e-14	−	ND	ND	4.67458e-05	2.1651e-05	4.16493e-05	1.06885e-06	1.76963e-06	1.33501e-07	4.67458e-05	2.1651e-05	4.16493e-05	1.06885e-06	1.76963e-06	1.33501e-07	ND	ND	ND	ND	ND	ND
	FOXP4	289	2.22045e-16	2.25738e-15	550	1.47528e-15	5.6987e-14	909	2.26e-16	4.27052e-15	1.95641e-05	9.78206e-06	0.000215205	0	9.78206e-06	9.78206e-06	0.000453239	0.00082859	0.00265241	2.30996e-05	0.00011998	0.000206022	0.000469658	8.64965e-05	0.000554798	0.00010501	0.000138499	0.000216809
	SHISA8	290	2.22045e-16	2.25738e-15	86	2.22045e-16	1.19646e-14	2507	1.65348e-12	1.1479e-11	9.78206e-06	0	0.000459757	0	0.000391282	9.78206e-06	2.64685e-05	2.44252e-05	0.000548877	3.08404e-06	0.000552622	1.65827e-05	0.00138842	0.000373959	0.00739064	3.98735e-05	0.00553843	0.00177261
	HOXD3	291	2.22045e-16	2.25738e-15	123	2.22045e-16	1.19646e-14	1161	1.50818e-15	2.27007e-14	3.91282e-05	9.78206e-06	0.000107603	0	0.000205423	0	0.000338975	0.000293608	0.000350558	1.89335e-06	0.00194086	4.77972e-07	0.000707621	0.000225418	0.00177994	5.72725e-05	0.000635021	5.64478e-05
	MCF2L	292	2.22045e-16	2.25738e-15	3039	3.2599e-10	2.27637e-09	134	2.22045e-16	4.20944e-15	1.95641e-05	9.78206e-06	5.86923e-05	0	3.91282e-05	9.78206e-06	0.0185707	0.00196685	0.00645769	0.000175832	0.00562997	0.00275604	8.44388e-06	4.97567e-05	4.67889e-05	3.05574e-06	4.47739e-05	1.15778e-05
	RGS12	293	2.22045e-16	2.25738e-15	2916	2.3365e-10	1.70018e-09	110	2.22045e-16	4.20944e-15	0.00147709	0	1.95641e-05	0	9.78206e-06	9.78206e-06	0.5002	0.000544498	0.00465292	0.000217728	0.00102101	0.00155242	5.30545e-05	3.60425e-06	2.50718e-05	3.46287e-06	1.18444e-05	1.33015e-05
	PIEZO2	294	2.22045e-16	2.25738e-15	2839	1.88818e-10	1.4111e-09	100	2.22045e-16	4.20944e-15	0.00519427	0	0	0	0.00178033	0	0.21432	0.000579825	0.000381924	1.22679e-05	0.0974568	0.00602199	0.000879111	8.59407e-07	4.3241e-06	0.000183154	0.000362137	1.94878e-08
	LHX2	295	2.22045e-16	2.25738e-15	441	3.57409e-16	1.74224e-14	811	2.22045e-16	4.20944e-15	0.000401064	0.000156513	0.000166295	0	0	0	0.00875625	0.000671321	0.00132105	9.38318e-06	3.57464e-05	4.53143e-05	0.000363513	0.00114424	0.000640028	5.20199e-05	4.93249e-05	2.40915e-05
	HOXC13-AS	296	2.22045e-16	2.25738e-15	114	2.22045e-16	1.19646e-14	1825	8.98833e-14	8.56172e-13	0.00170208	1.95641e-05	8.80385e-05	0	0	0	0.0031725	6.69672e-05	5.44622e-05	9.34672e-07	9.76946e-05	7.01857e-05	0.0108411	0.00317411	0.0087475	5.37566e-05	5.04653e-05	6.86825e-05
	ADPRHL1	297	2.22045e-16	2.25738e-15	50	2.22045e-16	1.19646e-14	3079	1.15432e-11	6.52649e-11	1.95641e-05	9.78206e-06	9.78206e-06	9.78206e-06	1.95641e-05	9.78206e-06	3.67887e-05	2.16259e-05	3.30212e-05	2.19897e-05	3.14128e-05	1.38383e-05	0.00506279	0.000502832	0.00149659	0.000604362	0.00450515	0.00132384
	GUCY2D	298	2.22045e-16	2.25738e-15	16	2.22045e-16	1.19646e-14	6118	2.51963e-08	7.17662e-08	0.000459757	0	0.000166295	0	9.78206e-06	9.78206e-06	3.77953e-05	3.13357e-06	2.88459e-05	1.50242e-06	1.23719e-05	1.07348e-05	0.11051	0.00138233	0.029763	0.000454289	0.00712913	0.0072443
	CDH13	299	2.22045e-16	2.25738e-15	3497	1.10062e-09	6.67969e-09	217	2.22045e-16	4.20944e-15	0.00212271	0	0.000224987	9.78206e-06	0	0	0.345866	0.000525699	0.04237	4.03373e-05	0.00347226	0.00245992	0.000136404	4.16767e-06	3.86116e-05	0.000801464	2.33341e-06	1.21614e-06
	DMRT2	300	2.22045e-16	2.25738e-15	247	2.22045e-16	1.19646e-14	1430	9.2055e-15	1.11937e-13	0.000547795	0	1.95641e-05	0	0.000596705	0	0.00125272	3.8606e-05	0.000259791	1.49026e-05	0.0034707	1.73702e-06	0.00498142	0.000161289	0.000673736	7.50676e-05	0.00189649	5.67102e-05
	FAM19A4	301	2.22045e-16	2.25738e-15	1483	1.30661e-12	1.86769e-11	533	2.22045e-16	4.20944e-15	0.000978206	0	9.78206e-06	9.78206e-06	8.80385e-05	0	0.00795004	0.000266601	0.00022312	4.58419e-05	0.0291633	0.00181918	0.00192411	1.88244e-05	4.48178e-05	0.00162363	1.68956e-05	4.54607e-06
	SFRP1	302	2.22045e-16	2.25738e-15	693	6.76648e-15	2.06922e-13	959	2.6045e-16	4.82745e-15	0.000352154	9.78206e-06	9.78206e-06	0	0.000352154	0	0.00466431	0.000323657	8.94402e-05	2.77201e-05	0.0083889	9.87245e-05	0.000554982	7.68326e-05	0.000849386	9.65011e-05	0.000308196	7.71888e-05
	ANO4	303	2.22045e-16	2.25738e-15	1148	2.36285e-13	4.35797e-12	693	2.22045e-16	4.20944e-15	0.000185859	0.00120319	0	9.78206e-06	9.78206e-06	0	0.00593535	0.00304759	3.74654e-05	3.86141e-05	0.00407812	0.00155955	0.000162163	0.0064916	0.000206007	0.00132454	1.8217e-05	3.59175e-07
	RNF219-AS1	304	2.22045e-16	2.25738e-15	3580	1.2771e-09	7.57156e-09	129	2.22045e-16	4.20944e-15	8.80385e-05	0	0.000107603	0	9.78206e-06	0.00033259	0.00620798	0.000912055	0.00936196	1.82019e-05	0.00968339	0.338033	7.00063e-05	3.35074e-06	6.26085e-05	1.09614e-05	2.49616e-06	7.31726e-06
	ANKS1B	305	2.22045e-16	2.25738e-15	1209	3.15868e-13	5.53328e-12	656	2.22045e-16	4.20944e-15	0.00224009	0	0.000224987	0	9.78206e-06	0	0.0314645	0.000200167	0.00618702	5.6611e-06	0.000738478	0.00141732	0.00166493	1.40892e-05	0.000268181	0.00020413	0.00011486	5.71009e-06
	NTN1	306	2.22045e-16	2.25738e-15	1787	5.10249e-12	6.05697e-11	162	2.22045e-16	4.20944e-15	0.00404977	0	9.78206e-06	0	0.000215205	0	0.309011	0.000229999	0.000450747	2.08502e-05	0.105669	7.66384e-05	0.00042908	4.6379e-06	3.05636e-05	4.25725e-06	1.29955e-05	9.13801e-06
	MIPOL1	307	2.22045e-16	2.25738e-15	2179	2.52122e-11	2.45479e-10	202	2.22045e-16	4.20944e-15	1.95641e-05	0	0.000860821	0.000127167	0	9.78206e-06	0.0126541	0.000127947	0.0113821	0.000134649	0.000675215	0.0200496	1.71214e-05	1.82725e-06	0.00108744	0.00486901	2.50389e-07	1.52562e-06
	FLI1	308	2.22045e-16	2.25738e-15	683	5.748e-15	1.78339e-13	682	2.22045e-16	4.20944e-15	0.000547795	0	5.86923e-05	0	1.95641e-05	9.78206e-06	0.00227326	9.74501e-05	0.00249869	8.73241e-06	0.00133378	0.000400829	0.00277099	5.22704e-05	0.000122521	1.64031e-05	0.000157349	0.000136277
	NFIX	309	2.22045e-16	2.25738e-15	2675	1.25036e-10	9.91532e-10	74	2.22045e-16	4.20944e-15	0.000753218	0	5.86923e-05	0	0.000273898	0	0.072609	0.000649654	0.00467314	6.80014e-05	0.0153348	0.00092295	0.000136578	8.04337e-07	6.5869e-05	3.09508e-07	0.000126455	6.34058e-06
	ANO3	310	2.22045e-16	2.25738e-15	−	ND	ND	106	2.22045e-16	4.20944e-15	2.15627e-06	1.12839e-05	2.47049e-05	0.000618284	3.03231e-07	1.22118e-05	ND	ND	ND	ND	ND	ND	2.15627e-06	1.12839e-05	2.47049e-05	0.000618284	3.03231e-07	1.22118e-05
	MT1JP	311	2.22045e-16	2.25738e-15	25	2.22045e-16	1.19646e-14	−	ND	ND	3.03081e-05	2.37985e-05	1.43358e-05	1.08115e-05	5.00852e-06	6.57686e-06	3.03081e-05	2.37985e-05	1.43358e-05	1.08115e-05	5.00852e-06	6.57686e-06	ND	ND	ND	ND	ND	ND
	SIM2	312	2.22045e-16	2.25738e-15	587	2.32502e-15	8.35906e-14	571	2.22045e-16	4.20944e-15	0.000459757	9.78206e-06	0.000185859	0	9.78206e-06	0	0.0169104	0.000197806	0.00366448	7.07923e-06	0.000204532	5.31377e-05	0.000242547	9.47428e-05	0.000264192	2.78515e-05	0.000138348	2.95257e-05
	ZMAT4	313	2.22045e-16	2.25738e-15	1883	7.59512e-12	8.55767e-11	348	2.22045e-16	4.20944e-15	0.00122276	1.95641e-05	0	0	9.78206e-06	2.93462e-05	0.011765	0.00586872	0.000611998	6.52558e-05	0.00664465	0.000464673	0.00173303	2.22101e-05	4.12743e-06	8.32245e-05	5.23169e-06	0.000494803
	CALN1	314	2.22045e-16	2.25738e-15	6223	1.29926e-07	4.43448e-07	70	2.22045e-16	4.20944e-15	9.78206e-06	9.78206e-06	9.78206e-06	1.95641e-05	0.00099777	0	0.0105154	0.0156304	0.00667662	0.00110079	0.0205217	0.0307958	7.83874e-06	3.2285e-06	1.90786e-06	0.000109278	0.000777646	8.27863e-08
	PCDHA7	315	2.22045e-16	2.25738e-15	1454	1.12746e-12	1.64362e-11	423	2.22045e-16	4.20944e-15	9.78206e-06	0.000469539	9.78206e-06	9.78206e-06	7.82564e-05	0	0.000318932	0.0130628	0.000723135	0.00117507	0.00607636	4.52374e-05	0.000134294	0.000338088	0.000121626	2.38088e-05	5.82649e-05	5.57018e-06
	ROBO1	316	2.22045e-16	2.25738e-15	1127	2.12393e-13	3.98992e-12	688	2.22045e-16	4.20944e-15	0.000410846	0.000352154	9.78206e-06	0	9.78206e-06	0	0.00827809	0.00428771	4.9808e-05	2.69321e-05	0.00288049	0.00107616	0.000410153	0.000608978	0.000295864	0.000181702	2.24822e-05	4.75188e-06
	ROR2	317	2.22045e-16	2.25738e-15	663	5.14452e-15	1.64377e-13	733	2.22045e-16	4.20944e-15	0.00222053	0	9.78206e-06	0	0.000528231	0	0.0374729	7.88558e-05	6.41278e-05	9.60593e-06	0.0104981	0.000119502	0.00136643	4.38606e-05	0.000612951	0.000120224	0.000543245	5.58672e-07
	PCDHGC3	318	2.22045e-16	2.25738e-15	173	2.22045e-16	1.19646e-14	975	3.94848e-16	6.94265e-15	9.78206e-06	3.91282e-05	0.000127167	0	0.000528231	0	0.000229931	0.000835861	0.000757848	2.70624e-06	0.00377332	1.86294e-07	0.000163333	0.000301105	0.000886732	2.83826e-05	0.00150448	7.07742e-05
	DSCAM	319	2.22045e-16	2.25738e-15	1777	4.88781e-12	5.83467e-11	454	2.22045e-16	4.20944e-15	0.0003815	0	0.000733654	0	3.91282e-05	0	0.00256816	0.000278742	0.0248704	4.68722e-05	0.00241156	0.00255944	0.00110577	3.80858e-06	0.000389305	0.000105734	0.000111844	1.95303e-06
	ST18	320	2.22045e-16	2.25738e-15	3765	2.02912e-09	1.1439e-08	200	2.22045e-16	4.20944e-15	0.00043041	0	0.000117385	0.00170208	0	0	0.00363428	0.00182969	0.0136496	0.191772	0.000384276	0.000812004	0.00103754	4.91065e-06	4.7594e-05	0.000178023	8.40752e-07	1.74243e-07
	SLIT2	321	2.22045e-16	2.25738e-15	831	2.391e-14	6.10192e-13	615	2.22045e-16	4.20944e-15	0.00387369	0.000117385	0	0	1.95641e-05	0	0.0552482	0.00181881	7.02209e-05	1.01136e-05	0.00389271	4.57251e-05	0.00222989	0.000353093	0.000106961	0.00055229	3.03196e-05	1.26544e-07
	GFRA2	322	2.22045e-16	2.25738e-15	559	1.74671e-15	6.59167e-14	1022	4.64601e-16	8.02368e-15	0.000547795	9.78206e-06	0.000185859	0	9.78206e-06	0	0.0018662	0.00039567	0.00245091	1.19045e-05	0.000182358	0.00017466	0.00317502	0.000224457	0.00042268	7.63669e-05	0.00048429	1.41666e-05
	SYNDIG1	323	2.22045e-16	2.25738e-15	3515	1.12754e-09	6.80813e-09	186	2.22045e-16	4.20944e-15	0.00358023	0	0.00205423	0	0	0	0.139402	0.000807238	0.187679	1.71839e-05	0.00458816	0.00163969	0.000785495	1.14653e-05	0.000236636	6.24192e-05	2.6955e-07	9.13167e-08
	RALGDS	324	2.22045e-16	2.25738e-15	509	7.84299e-16	3.29902e-14	1383	6.65933e-15	8.38298e-14	7.82564e-05	0	0.000185859	0	0.000254333	9.78206e-06	0.00025823	0.00010533	0.000510675	8.90294e-05	0.00228597	9.97657e-05	0.00133546	6.48915e-05	0.00202766	2.89513e-05	0.000767548	0.00077985
	CELSR1	325	2.22045e-16	2.25738e-15	2309	3.84192e-11	3.53012e-10	259	2.22045e-16	4.20944e-15	0.000361936	0	3.91282e-05	0	0.000146731	9.78206e-06	0.0195381	0.00165422	0.000658345	0.000101155	0.02456	0.00103059	0.000142599	3.37131e-06	0.000402146	6.77217e-06	3.08271e-05	4.00458e-05
	HOXB1	326	2.22045e-16	2.25738e-15	27	2.22045e-16	1.19646e-14	−	ND	ND	0.000256611	2.10654e-06	5.38191e-05	2.80457e-06	4.57608e-06	1.30091e-05	0.000256611	2.10654e-06	5.38191e-05	2.80457e-06	4.57608e-06	1.30091e-05	ND	ND	ND	ND	ND	ND
	UNC5D	327	2.22045e-16	2.25738e-15	1195	2.95042e-13	5.22871e-12	341	2.22045e-16	4.20944e-15	0.000489103	9.78206e-06	0.000215205	0	9.78206e-06	0	0.00459822	0.000615793	0.00166481	1.26539e-05	0.00143424	0.00249891	0.00104053	3.44817e-05	0.000750348	0.00016678	4.475e-05	2.05872e-08
	TBX15	328	2.22045e-16	2.25738e-15	626	3.42344e-15	1.16026e-13	814	2.22045e-16	4.20944e-15	9.78206e-06	9.78206e-06	0.000215205	9.78206e-06	9.78206e-06	9.78206e-06	0.000257872	0.000242463	0.00186007	6.7412e-05	0.000700651	0.000264088	0.000341826	0.00019668	0.000840389	0.000145894	2.23601e-05	6.25919e-05
	DAB2IP	329	2.22045e-16	2.25738e-15	2612	1.04927e-10	8.52064e-10	154	2.22045e-16	4.20944e-15	8.80385e-05	0	8.80385e-05	0	1.95641e-05	0.000293462	0.00285539	0.000292762	0.00482138	6.60468e-05	0.00801448	0.0812156	0.000169241	2.61299e-06	8.98178e-05	2.19859e-06	2.15757e-05	2.64847e-05
	BAHCC1	330	2.22045e-16	2.25738e-15	1412	9.52856e-13	1.43022e-11	318	2.22045e-16	4.20944e-15	0.00258246	9.78206e-06	1.95641e-05	0	9.78206e-06	0	0.551458	0.00100725	0.00218759	1.09835e-05	0.00110703	5.44335e-05	0.000121596	2.17558e-05	8.63255e-05	1.84322e-05	4.42376e-05	3.3109e-05
	MTMR7	331	2.22045e-16	2.25738e-15	161	2.22045e-16	1.19646e-14	3248	2.05012e-11	1.09868e-10	7.82564e-05	0	7.82564e-05	0	0.000146731	0.000107603	0.000170067	1.49377e-05	0.00018864	6.78658e-06	0.000255751	0.000104193	0.00190565	0.000528811	0.00177883	0.000815912	0.00297116	0.00609827
	HOXA11	332	2.22045e-16	2.25738e-15	128	2.22045e-16	1.19646e-14	2781	4.44338e-12	2.7807e-11	0.000596705	0	0.000234769	0	9.78206e-06	9.78206e-06	0.00122579	6.93647e-06	0.000529151	4.26994e-06	5.92695e-05	3.78027e-05	0.00581781	0.000705979	0.00317171	0.000611716	0.000580768	0.000998419
	TRIM22	333	2.22045e-16	2.25738e-15	268	2.22045e-16	1.19646e-14	2037	2.2451e-13	1.91684e-12	1.95641e-05	9.78206e-06	1.95641e-05	1.95641e-05	9.78206e-06	9.78206e-06	9.35252e-05	6.64926e-05	9.34137e-05	0.000167403	0.000166025	0.000195255	0.0020223	0.00147272	0.00134443	0.00123213	0.000263645	0.000120792
	PTPRR	334	2.22045e-16	2.25738e-15	4117	3.85151e-09	1.98632e-08	208	2.22045e-16	4.20944e-15	1.95641e-05	0.000224987	9.78206e-06	8.80385e-05	9.78206e-06	0	0.016865	0.0221172	0.00181177	0.000108067	0.019509	0.00809349	8.5147e-06	7.34179e-05	3.87957e-05	0.00434636	8.61381e-07	5.38375e-07
	CSMD1	335	2.22045e-16	2.25738e-15	1219	3.36066e-13	5.83694e-12	604	2.22045e-16	4.20944e-15	1.95641e-05	9.78206e-06	0.000176077	0	9.78206e-06	8.80385e-05	0.00159504	0.000537641	0.00132316	1.95633e-05	0.00100644	0.0110832	0.000101962	2.98313e-05	0.000677357	0.000408424	2.3343e-05	3.78272e-05
	KCNIP4	336	2.22045e-16	2.25738e-15	2707	1.34001e-10	1.0501e-09	201	2.22045e-16	4.20944e-15	0.00123254	9.78206e-06	9.78206e-06	9.78206e-06	0	9.78206e-06	0.029281	0.00206169	0.00268919	4.75855e-05	0.00120458	0.024698	0.000705674	1.43395e-05	2.00452e-05	0.000341306	2.26838e-07	1.1523e-06
	CDKN2A-AS1	337	2.22045e-16	2.25738e-15	1	2.22045e-16	1.19646e-14	−	ND	ND	2.09321e-05	0.0149202	5.3013e-06	5.209e-06	7.7922e-07	1.81741e-07	2.09321e-05	0.0149202	5.3013e-06	5.209e-06	7.7922e-07	1.81741e-07	ND	ND	ND	ND	ND	ND
	PLPPR1	338	2.22045e-16	2.25738e-15	1532	1.70858e-12	2.36446e-11	425	2.22045e-16	4.20944e-15	0.0003815	0	0.000156513	0	9.78206e-06	7.82564e-05	0.00309079	0.000336889	0.00150807	5.33167e-06	0.00905867	0.020557	0.000914177	1.21983e-06	0.000511196	0.000764036	7.69776e-06	1.65467e-05
	GABRB3	339	2.22045e-16	2.25738e-15	9397	5.90374e-06	1.33473e-05	29	2.22045e-16	4.20944e-15	9.78206e-06	1.95641e-05	1.95641e-05	0.000146731	8.80385e-05	0	0.0257723	0.0288995	0.113451	0.0497282	0.0127695	0.0015606	2.03108e-06	5.24433e-06	9.05045e-07	1.46572e-05	3.57552e-05	3.02969e-06
	GLI2	340	2.22045e-16	2.25738e-15	6643	2.36e-07	7.54661e-07	24	2.22045e-16	4.20944e-15	0.000968424	0	0.000176077	0	9.78206e-06	9.78206e-06	0.598595	0.005013	0.0691176	2.18951e-05	0.0216448	0.0160015	2.52532e-05	8.41126e-07	1.29065e-05	3.67667e-07	2.55065e-06	2.26352e-06
	CNTN5	341	2.22045e-16	2.25738e-15	3556	1.23433e-09	7.36724e-09	331	2.22045e-16	4.20944e-15	0.00631921	9.78206e-06	0.000185859	0	0	0	0.0287078	0.00703268	0.00771338	2.98452e-05	0.00346386	0.0188513	0.00886259	3.29965e-06	0.000130451	0.000238403	1.22753e-06	4.51675e-07
	NKX2-4	342	2.22045e-16	2.25738e-15	37	2.22045e-16	1.19646e-14	−	ND	ND	0.00021113	2.82459e-06	7.82052e-06	4.63972e-06	0.000814614	3.44737e-06	0.00021113	2.82459e-06	7.82052e-06	4.63972e-06	0.000814614	3.44737e-06	ND	ND	ND	ND	ND	ND
	MIR10B	343	2.22045e-16	2.25738e-15	22	2.22045e-16	1.19646e-14	−	ND	ND	0.000134702	4.6104e-05	7.54273e-05	2.42468e-06	2.39245e-06	6.10628e-07	0.000134702	4.6104e-05	7.54273e-05	2.42468e-06	2.39245e-06	6.10628e-07	ND	ND	ND	ND	ND	ND
	HOXA6	344	2.22045e-16	2.25738e-15	24	2.22045e-16	1.19646e-14	−	ND	ND	0.000252672	6.03358e-06	2.06077e-05	2.84597e-06	2.85787e-05	8.67927e-07	0.000252672	6.03358e-06	2.06077e-05	2.84597e-06	2.85787e-05	8.67927e-07	ND	ND	ND	ND	ND	ND
	KCTD8	345	2.22045e-16	2.25738e-15	1039	1.23262e-13	2.51019e-12	514	2.22045e-16	4.20944e-15	0.000469539	0	0.00401064	0	9.78206e-06	0	0.0124692	3.65737e-05	0.0305019	2.60528e-06	0.0104218	0.000211791	0.00035841	1.25382e-05	0.00428209	0.000832442	1.93924e-06	5.72493e-07
	PRKCZ	346	2.22045e-16	2.25738e-15	1396	8.46751e-13	1.28552e-11	321	2.22045e-16	4.20944e-15	0.000361936	9.78206e-06	9.78206e-06	0	8.80385e-05	9.78206e-06	0.027896	0.000522252	0.000323784	4.67045e-05	0.00454768	0.000702279	9.96387e-05	2.34673e-05	0.00022568	4.40736e-06	0.000105056	6.29698e-05
	ZFYVE28	347	2.22045e-16	2.25738e-15	3127	4.21631e-10	2.86161e-09	120	2.22045e-16	4.20944e-15	0.00124232	9.78206e-06	0.000107603	0	9.78206e-06	0	0.430107	0.00338593	0.01693	2.69336e-05	0.00141119	0.000925875	4.99672e-05	4.67041e-06	3.45509e-05	7.19676e-06	1.05922e-05	6.36723e-06
	SP8	348	2.22045e-16	2.25738e-15	430	2.72348e-16	1.39899e-14	1225	2.36908e-15	3.37667e-14	0.000185859	1.95641e-05	1.95641e-05	0	0.00028368	0	0.00102127	0.000371374	0.000253344	9.29905e-06	0.00178488	5.47775e-05	0.000942667	0.000526348	0.000414277	8.39602e-05	0.00116653	4.7834e-05
	PLD5	349	2.22045e-16	2.25738e-15	1812	5.95548e-12	6.9723e-11	456	2.22045e-16	4.20944e-15	0.000215205	0	0.000205423	0	1.95641e-05	2.93462e-05	0.0139913	0.00127784	0.00320723	3.18983e-05	0.00730206	0.000483027	0.000112218	3.17836e-06	0.000363207	0.000134442	2.15388e-05	0.000474961
	LINC01115	350	2.22045e-16	2.25738e-15	1044	1.27185e-13	2.57537e-12	787	2.22045e-16	4.20944e-15	1.95641e-05	8.80385e-05	9.78206e-06	0.000528231	9.78206e-06	0	0.000190398	0.00879523	0.000103935	0.00648634	0.000442683	0.000165799	0.000803343	5.04729e-05	0.000642838	0.000888472	4.23643e-05	5.01564e-06
	LOC100507377	351	2.22045e-16	2.25738e-15	2418	5.65486e-11	4.96117e-10	385	2.22045e-16	4.20944e-15	9.78206e-06	0.000185859	3.91282e-05	0.0210314	0	0	0.00170237	0.0105793	0.00414563	0.472921	7.08998e-05	3.39429e-05	3.66931e-05	9.85296e-05	6.18682e-05	0.00363774	6.89126e-06	2.81417e-06
	SOWAHA	352	2.22045e-16	2.25738e-15	49	2.22045e-16	1.19646e-14	−	ND	ND	8.0092e-05	6.52645e-06	5.35462e-05	7.99731e-06	0.000140401	4.20396e-06	8.0092e-05	6.52645e-06	5.35462e-05	7.99731e-06	0.000140401	4.20396e-06	ND	ND	ND	ND	ND	ND
	KCNH8	353	2.22045e-16	2.25738e-15	5999	9.30511e-08	3.29479e-07	93	2.22045e-16	4.20944e-15	0.00144774	9.78206e-06	0.000127167	0	0	9.78206e-06	0.283049	0.00776261	0.0629019	7.44161e-06	0.0187182	0.0265117	8.80598e-05	4.52408e-06	1.04442e-05	0.000216273	1.66402e-07	4.84988e-07
	PCDH15	354	2.22045e-16	2.25738e-15	2305	3.78935e-11	3.48703e-10	270	2.22045e-16	4.20944e-15	8.80385e-05	9.78206e-06	1.95641e-05	9.78206e-06	9.78206e-06	9.78206e-06	0.0288099	0.000995385	0.00257326	5.32397e-05	0.00234548	0.00581935	1.92467e-05	2.13147e-05	6.37094e-05	0.000232379	1.06895e-05	1.01653e-05
	IGSF21	355	2.22045e-16	2.25738e-15	1223	3.38081e-13	5.85494e-12	572	2.22045e-16	4.20944e-15	0.000273898	9.78206e-06	0.000166295	0	8.80385e-05	0	0.0025602	0.000666706	0.00148531	5.84159e-06	0.00609831	0.00276016	0.000762925	5.70616e-05	0.000535973	4.19008e-05	9.10377e-05	2.55551e-06
	FAM135B	356	2.22045e-16	2.25738e-15	840	2.8163e-14	7.10214e-13	479	2.22045e-16	4.20944e-15	0.000166295	0	9.78206e-06	0	0.000215205	0.000596705	0.00109708	0.000110686	0.00140499	1.005e-05	0.0028323	0.0031418	0.000744689	1.46459e-06	1.19024e-05	0.000148004	0.000519221	0.00225213
	SIX3	357	2.22045e-16	2.25738e-15	158	2.22045e-16	1.19646e-14	2704	3.36692e-12	2.16684e-11	9.78206e-06	1.95641e-05	0.000361936	0	4.89103e-05	9.78206e-06	0.000106708	0.000221313	0.000569465	1.48349e-05	2.29273e-05	2.47551e-05	0.000421594	0.000606036	0.00471989	0.000228432	0.0128522	0.000951747
	DMRT1	358	2.22045e-16	2.25738e-15	40	2.22045e-16	1.19646e-14	3805	1.18027e-10	5.40079e-10	0.000146731	0	9.78206e-06	9.78206e-06	0.000107603	7.82564e-05	0.000213726	3.5929e-06	2.81324e-05	2.66007e-06	0.000260217	6.38855e-06	0.00340755	6.3637e-05	0.00132384	0.00532826	0.00245155	0.0529299
	GRIK2	359	2.22045e-16	2.25738e-15	6522	1.97872e-07	6.44454e-07	176	2.22045e-16	4.20944e-15	0.000136949	9.78206e-06	0.00108581	0	0	1.95641e-05	0.00860602	0.0107967	0.0720708	3.08272e-05	0.0105762	0.581718	7.84631e-05	8.26927e-06	0.000243023	5.9779e-05	6.62258e-07	3.33948e-07
	GRID1	360	2.22045e-16	2.25738e-15	356	2.22045e-16	1.19646e-14	1214	2.28959e-15	3.28482e-14	8.80385e-05	9.78206e-06	0.000195641	0	9.78206e-06	1.95641e-05	0.000359373	0.000439905	0.00252857	2.94691e-06	0.000172025	0.000298303	0.00109293	0.000162558	0.00042161	0.000105538	0.000317662	0.000369191
	KIAA1217	361	2.22045e-16	2.25738e-15	1699	3.6216e-12	4.52095e-11	511	2.22045e-16	4.20944e-15	0.000205423	9.78206e-06	1.95641e-05	0	8.80385e-05	9.78206e-06	0.00788059	0.00165991	0.000751712	7.25932e-06	0.00970931	0.0052824	0.000146002	5.05758e-05	0.000133421	0.000422481	5.63377e-05	5.98594e-06
	MDGA2	362	2.22045e-16	2.25738e-15	2314	3.88006e-11	3.55809e-10	317	2.22045e-16	4.20944e-15	0.000528231	0	8.80385e-05	0	0	0.00591814	0.0302251	0.000332377	0.00439287	1.0689e-05	0.00340608	0.0342941	0.000191294	7.9537e-07	0.000116146	0.000298588	7.36297e-07	0.00676006
	MS4A14	363	2.22045e-16	2.25738e-15	603	2.80316e-15	9.76474e-14	1822	8.96852e-14	8.55218e-13	8.80385e-05	9.78206e-06	8.80385e-05	0.0128927	0	0	0.000619312	0.000248692	0.000318317	0.0251522	3.36513e-05	2.79845e-05	0.000714783	0.000270906	0.00126926	0.031377	0.00011838	6.12826e-05
	MYT1L	364	2.22045e-16	2.25738e-15	2081	1.7712e-11	1.80547e-10	322	2.22045e-16	4.20944e-15	0.00061627	0	9.78206e-06	0	0.000205423	8.80385e-05	0.0374831	0.00101672	0.000616013	3.09592e-05	0.010189	0.00302659	0.000196279	2.46321e-06	7.31399e-05	2.11546e-05	0.000119144	0.000156709
	HOTAIR	365	2.22045e-16	2.25738e-15	244	2.22045e-16	1.19646e-14	966	3.45812e-16	6.21181e-15	0.000361936	1.95641e-05	0.000342372	0	9.78206e-06	0	0.00326573	0.000161587	0.000583239	2.3189e-06	0.000404754	7.23307e-06	0.000834825	0.000959439	0.00427891	2.18738e-05	7.33275e-05	2.07006e-05
	PDGFRB	366	2.22045e-16	2.25738e-15	902	4.51013e-14	1.06052e-12	1018	5.39164e-16	9.15739e-15	8.80385e-05	0	0.000254333	0	8.80385e-05	7.82564e-05	0.000707885	0.000101672	0.00355439	4.08601e-05	0.00166574	0.00148535	0.00065304	7.79543e-05	0.000497355	0.0001313	0.000244963	0.000228556
	PTPRN2	367	2.22045e-16	2.25738e-15	1289	4.71224e-13	7.74481e-12	543	2.22045e-16	4.20944e-15	0.000205423	9.78206e-06	9.78206e-06	0	0.0003815	9.78206e-06	0.00593664	0.000410722	0.000516414	1.19513e-05	0.0269666	0.000893694	0.000207802	5.28725e-05	0.000147349	4.94729e-05	0.000109035	7.37917e-05
	CDH8	368	2.22045e-16	2.25738e-15	1165	2.51521e-13	4.57178e-12	389	2.22045e-16	4.20944e-15	0.00225965	0	0.000185859	0	9.78206e-05	0	0.01332	0.00015487	0.00207057	4.47786e-06	0.00282519	0.00330485	0.00397311	5.79701e-07	0.000470855	0.000169525	0.000201212	1.36599e-06
	NLRP3	369	2.22045e-16	2.25738e-15	263	2.22045e-16	1.19646e-14	1927	1.45468e-13	1.3126e-12	9.78206e-06	9.78206e-06	0.000489103	9.78206e-06	0.000185859	0	0.000120922	4.00684e-05	0.00136435	7.25257e-05	0.000108205	5.31224e-05	0.000185834	0.000265788	0.00350887	0.00064949	0.00951839	8.9952e-05
	LINC00871	370	2.22045e-16	2.25738e-15	3474	1.02974e-09	6.29078e-09	212	2.22045e-16	4.20944e-15	0.00685722	0	9.78206e-06	0.00422585	0	0	0.267888	0.000981055	0.00129271	0.0869038	0.000437511	0.000190107	0.00109873	1.69053e-06	2.79796e-05	0.0016549	3.84169e-07	1.68531e-06
	VAX1	371	2.22045e-16	2.25738e-15	395	2.22045e-16	1.19646e-14	1261	3.31289e-15	4.56536e-14	1.95641e-05	9.78206e-06	1.95641e-05	0	0.000899949	9.78206e-06	0.00176069	0.000209624	5.13183e-05	6.28393e-06	0.00136318	0.000339615	8.99547e-05	0.000356837	0.00251148	4.06373e-05	0.00963793	4.42957e-05
	NCS1	372	2.22045e-16	2.25738e-15	964	7.69326e-14	1.6872e-12	638	2.22045e-16	4.20944e-15	1.95641e-05	0	0.00028368	0	0.000547795	1.95641e-05	0.000646095	9.2286e-05	0.00707594	9.57765e-06	0.0119157	0.000978012	0.000244212	2.16269e-05	0.000288483	3.03096e-05	0.000528673	0.000135473
	LINC01194	373	2.22045e-16	2.25738e-15	3231	5.5251e-10	3.62951e-09	326	2.22045e-16	4.20944e-15	9.78206e-06	0	0.00122276	0.010682	9.78206e-06	0	0.00214629	0.000882706	0.0694325	0.112657	0.000793547	0.000101044	3.35866e-05	4.36476e-06	0.000294873	0.00521982	1.83347e-05	8.02185e-07
	SEMA7A	374	2.22045e-16	2.25738e-15	715	8.39204e-15	2.49116e-13	1008	4.6752e-16	8.06611e-15	8.80385e-05	8.80385e-05	8.80385e-05	0	9.78206e-06	9.78206e-06	0.00214625	0.000874242	0.00201418	1.91939e-05	0.000242373	0.000224182	0.00020906	0.000442317	0.000255982	0.000103003	0.000383705	0.000169871
	NCOR2	375	2.22045e-16	2.25738e-15	11631	4.36372e-05	7.97094e-05	12	2.22045e-16	4.20944e-15	0.000215205	0	8.80385e-05	0	0.000136949	7.82564e-05	0.0816649	0.0194925	0.0877924	0.000530013	0.0677368	0.214354	1.66739e-05	3.89957e-07	4.67983e-06	2.53706e-07	1.02665e-05	1.57178e-06
	TAGLN3	376	2.22045e-16	2.25738e-15	614	3.01677e-15	1.04066e-13	1370	6.02239e-15	7.64734e-14	0.000156513	1.95641e-05	9.78206e-06	0	1.95641e-05	0.000107603	0.0015562	0.00029611	0.000195369	2.13157e-05	0.000261728	0.00250899	0.00049357	0.000337151	0.000333948	0.000417099	0.00046098	0.00025476
	KLF4	377	2.22045e-16	2.25738e-15	234	2.22045e-16	1.19646e-14	1976	1.78337e-13	1.56944e-12	0.000469539	9.78206e-06	1.95641e-05	9.78206e-06	1.95641e-05	0	0.0042991	3.23812e-05	0.000190103	3.21419e-05	0.00023009	4.57453e-06	0.00103026	0.000470241	0.00107535	0.000829016	0.000688626	0.000407576
	GRM1	378	2.22045e-16	2.25738e-15	1666	3.17272e-12	4.03877e-11	407	2.22045e-16	4.20944e-15	0.00240639	2.93462e-05	0.000313026	0	0	0	0.0254857	0.00133296	0.00435925	1.29214e-05	0.000806296	0.00204127	0.00228609	0.000163035	0.000525005	0.000271436	2.43322e-07	1.24033e-07
	WT1-AS	379	2.22045e-16	2.25738e-15	295	2.22045e-16	1.19646e-14	1523	1.72575e-14	1.9681e-13	4.89103e-05	0	0.000655398	0	0.00254333	0	0.000464867	3.12329e-05	0.000552945	2.17966e-06	0.0103373	7.52094e-05	0.000619514	4.87105e-05	0.014866	4.83368e-05	0.00627637	6.48051e-05
	ADCY2	380	2.22045e-16	2.25738e-15	1650	2.98116e-12	3.83158e-11	447	2.22045e-16	4.20944e-15	0.00156513	9.78206e-06	3.91282e-05	0	3.91282e-05	0	0.00367661	0.000632727	0.000491733	8.22488e-06	0.315962	0.000986991	0.00788446	1.89219e-05	0.000551583	7.71574e-05	8.77301e-07	1.18505e-06
	SATB2	381	2.22045e-16	2.25738e-15	585	2.29797e-15	8.30389e-14	759	2.22045e-16	4.20944e-15	0.000352154	9.78206e-06	0.00116406	0	9.78206e-06	0	0.00505188	9.306e-05	0.0500776	1.34433e-05	0.000162583	1.80911e-05	0.000512973	0.000318495	0.000379092	2.87406e-05	9.31446e-05	7.32034e-05
	TFAP2A	382	2.22045e-16	2.25738e-15	1056	1.36992e-13	2.74552e-12	401	2.22045e-16	4.20944e-15	0.000185859	9.78206e-06	8.80385e-05	0	9.78206e-06	7.82564e-05	0.00594293	0.00124306	0.00594694	1.65708e-05	5.0166e-05	0.00246661	0.000163486	7.1116e-05	7.02417e-05	6.1411e-06	0.000207328	0.000139002
	HIST1H3E	383	2.22045e-16	2.25738e-15	31	2.22045e-16	1.19646e-14	−	ND	ND	6.77476e-05	4.53449e-06	5.35393e-05	1.30858e-06	0.000465168	1.66749e-06	6.77476e-05	4.53449e-06	5.35393e-05	1.30858e-06	0.000465168	1.66749e-06	ND	ND	ND	ND	ND	ND
	FOXF1	384	2.22045e-16	2.25738e-15	596	2.51617e-15	8.95553e-14	1133	1.25407e-15	1.92917e-14	0.000420628	9.78206e-06	0.00043041	0	0	2.93462e-05	0.00799343	0.000205699	0.00113903	9.23583e-06	0.000180471	0.000329872	0.000461604	0.000443442	0.0033273	4.89573e-05	2.05077e-05	0.000694423
	UNC5C	385	2.22045e-16	2.25738e-15	1248	3.91688e-13	6.64807e-12	418	2.22045e-16	4.20944e-15	0.00118363	9.78206e-06	0.000352154	0	0	9.78206e-06	0.0242863	0.001149	0.00477253	6.35878e-06	0.00211552	0.000164295	0.000809789	2.43499e-05	0.000548249	1.56243e-05	1.52318e-06	7.34658e-05
	PTGER3	386	2.22045e-16	2.25738e-15	698	7.05305e-15	2.14453e-13	721	2.22045e-16	4.20944e-15	0.00134992	9.78206e-06	9.78206e-06	9.78206e-06	1.95641e-05	0	0.00225445	0.000291612	0.000138006	1.44398e-05	0.0725481	3.41581e-05	0.0102513	6.46498e-05	6.88524e-05	0.00388623	2.14512e-06	7.98337e-06
	XKR4	387	2.22045e-16	2.25738e-15	921	5.50472e-14	1.264e-12	376	2.22045e-16	4.20944e-15	0.00121297	1.95641e-05	0.000136949	9.78206e-06	0	0	0.015021	0.000435827	0.00344748	1.93578e-05	9.84445e-05	0.000751937	0.0013426	0.00032931	0.000197864	0.000800883	1.52628e-07	1.42093e-07
	FAM19A2	388	2.22045e-16	2.25738e-15	4642	9.30353e-09	4.25658e-08	90	2.22045e-16	4.20944e-15	0.000948859	9.78206e-06	0.00043041	9.78206e-06	0	0	0.0227749	0.00797693	0.0548667	0.000177971	0.005017	0.00366969	0.000648217	5.2433e-06	7.15178e-05	0.000198206	7.31676e-08	2.64711e-08
	PCDHA10	389	2.22045e-16	2.25738e-15	621	3.28847e-15	1.11987e-13	913	2.22045e-16	4.20944e-15	1.95641e-05	0.000107603	1.95641e-05	9.78206e-06	0.000166295	0	0.000194937	0.000941368	0.000238195	0.000312454	0.00954806	1.06372e-05	0.000690987	0.0006669	0.000679602	6.17851e-05	9.0822e-05	3.10719e-05
	ONECUT2	390	2.22045e-16	2.25738e-15	294	2.22045e-16	1.19646e-14	1665	3.82852e-14	3.99558e-13	0.0003815	9.78206e-06	9.78206e-06	0	1.95641e-05	0.000136949	0.00593442	0.000103756	3.25608e-05	1.59427e-06	0.000618555	0.00112289	0.000479463	0.00058197	0.00154249	0.000235865	0.000329894	0.000642646
	MACROD1	391	2.22045e-16	2.25738e-15	8729	2.91161e-06	7.0856e-06	12	2.22045e-16	4.20944e-15	0.000704308	0	0.000322808	0	1.95641e-05	9.78206e-06	0.196008	0.0116425	0.231172	0.000225035	0.0305668	0.00952254	4.68022e-05	3.67869e-07	1.03524e-05	2.37891e-07	3.43232e-06	2.77135e-06
	ZNRF3	392	2.22045e-16	2.25738e-15	1021	1.10118e-13	2.28214e-12	519	2.22045e-16	4.20944e-15	0.00147709	0	8.80385e-05	0	4.89103e-05	9.78206e-06	0.0331296	0.000283338	0.000941908	2.51242e-05	0.0011599	0.00027348	0.000784188	1.54815e-05	0.000426164	9.12983e-06	0.000244761	4.40962e-05
	TRADD	393	2.22045e-16	2.25738e-15	1228	3.45525e-13	5.95961e-12	792	2.22045e-16	4.20944e-15	0.000215205	0	0.000498885	0	0.000136949	9.78206e-06	0.00526353	0.00011646	0.00625373	4.37857e-05	0.00338655	0.000449461	0.000257996	6.21763e-05	0.000781002	9.06145e-05	0.000209623	6.00498e-05
	MBP	394	2.22045e-16	2.25738e-15	1792	5.27951e-12	6.24967e-11	487	2.22045e-16	4.20944e-15	0.000303244	9.78206e-06	8.80385e-05	9.78206e-06	1.95641e-05	0	0.00279374	0.0024954	0.00352121	0.0068276	0.000573555	5.84995e-05	0.000797457	1.20197e-05	0.000122009	9.43507e-06	0.000309792	0.000118285
	TFAP2C	395	2.22045e-16	2.25738e-15	224	2.22045e-16	1.19646e-14	2431	1.19235e-12	8.53532e-12	8.80385e-05	9.78206e-06	9.78206e-05	0	0.000166295	9.78206e-06	0.000217481	4.07322e-05	0.000141969	6.5e-06	0.0005402	0.000121941	0.00197061	0.000992874	0.0040707	0.000181393	0.00159516	0.000449887
	TRIM71	396	2.22045e-16	2.25738e-15	179	2.22045e-16	1.19646e-14	3423	3.76247e-11	1.91357e-10	0.000342372	9.78206e-06	8.80385e-05	0	0.000401064	0	0.00099413	4.23299e-05	3.59228e-05	4.43654e-06	0.00123171	1.64693e-05	0.0025737	0.00136877	0.0134421	0.000813089	0.00257283	0.00053691
	MS4A7	397	2.22045e-16	2.25738e-15	603	2.80316e-15	9.76474e-14	2324	7.9307e-13	5.93783e-12	0.000195641	9.78206e-06	8.80385e-05	0.0123939	0	0	0.000619312	0.000248692	0.000318317	0.0251522	3.36513e-05	2.79845e-05	0.00169821	0.000398892	0.0015293	0.0292924	0.000208078	0.000103471
	SH3BP4	398	2.22045e-16	2.25738e-15	2762	1.53524e-10	1.17921e-09	325	2.22045e-16	4.20944e-15	0.000361936	0	0.000215205	0	0.000205423	9.78206e-06	0.013136	0.000623847	0.0122999	7.41641e-05	0.0145828	0.0024672	0.000210448	1.14263e-05	0.000101317	1.17711e-05	7.71923e-05	3.89986e-05
	TNS3	399	2.22045e-16	2.25738e-15	2064	1.66559e-11	1.71176e-10	365	2.22045e-16	4.20944e-15	0.00214227	0	0.000254333	0	9.78206e-06	9.78206e-06	0.107092	0.000529996	0.00362802	0.000158941	0.000712991	0.000895185	0.000451551	8.13236e-06	0.00049263	5.67963e-06	5.67048e-05	4.45894e-05
	ZIC5	400	2.22045e-16	2.25738e-15	593	2.42784e-15	8.68473e-14	632	2.22045e-16	4.20944e-15	0.00578119	9.78206e-06	7.82564e-05	0	9.78206e-06	0	0.00984367	0.000303411	0.000772377	2.19436e-05	0.000240803	8.11853e-05	0.0227241	6.58628e-05	0.000447824	4.576e-06	6.79649e-05	1.93225e-05
	NDST4	401	2.22045e-16	2.25738e-15	5585	5.03501e-08	1.91537e-07	238	2.22045e-16	4.20944e-15	0.00135971	0	0.000224987	1.95641e-05	0	9.78206e-06	0.633808	0.000514925	0.00747814	0.000112048	0.012836	0.0695221	3.67715e-05	1.54803e-05	0.000216589	0.00124368	5.01583e-07	5.49367e-07
	PCDHA8	402	2.22045e-16	2.25738e-15	1385	7.89927e-13	1.20868e-11	509	2.22045e-16	4.20944e-15	1.95641e-05	0.000655398	1.95641e-05	9.78206e-06	1.95641e-05	0	0.000545204	0.0240501	0.000813363	0.00127351	0.00240526	1.99098e-05	0.00020043	0.000354552	0.000166763	2.87386e-05	6.76831e-05	8.76578e-06
	HOXC10	403	2.22045e-16	2.25738e-15	297	2.22045e-16	1.19646e-14	1920	1.39035e-13	1.25911e-12	0.000420628	0.000215205	0.00105646	0	0	0	0.00155114	0.000273281	0.00260618	7.21206e-06	5.6481e-05	1.64593e-05	0.00237266	0.00494539	0.00659294	7.07053e-05	9.407e-05	0.000178014
	EVX1	404	2.22045e-16	2.25738e-15	195	2.22045e-16	1.19646e-14	2696	3.28663e-12	2.12143e-11	0.0046856	0	1.95641e-05	0	0.000596705	0	0.0049858	3.40647e-05	0.000164375	2.18295e-06	0.000518752	1.76331e-05	0.0331866	0.000243108	0.00127525	5.53387e-05	0.0135358	0.000425388
	PAX9	405	2.22045e-16	2.25738e-15	541	1.34057e-15	5.23536e-14	1005	4.91175e-16	8.44917e-15	0.000176077	9.78206e-06	1.95641e-05	0	8.80385e-05	5.86923e-05	0.0007365	0.000133584	0.000689094	5.25597e-06	0.00361756	0.000396696	0.001257	0.000314245	0.000242693	1.55242e-05	0.000143136	0.000787972
	LDLRAD3	406	2.22045e-16	2.25738e-15	1091	1.72041e-13	3.33795e-12	566	2.22045e-16	4.20944e-15	0.000401064	0	0.00028368	0	5.86923e-05	1.95641e-05	0.00677152	0.000287416	0.00266191	2.62573e-05	0.00126389	0.000677094	0.000482764	1.08867e-05	0.000754144	7.67364e-06	0.0002514	0.000190245
	KCNIP1	407	2.22045e-16	2.25738e-15	1190	2.86421e-13	5.09714e-12	763	2.22045e-16	4.20944e-15	0.00602575	0	0.000176077	0	9.78206e-05	0	0.16348	0.000104082	0.00324865	3.79733e-05	0.00363574	2.70923e-05	0.00145723	5.82825e-05	0.000284985	1.88972e-05	0.000156457	0.000244071
	FERMT3	408	2.22045e-16	2.25738e-15	495	6.69663e-16	2.87361e-14	1380	6.62604e-15	8.34709e-14	2.93462e-05	9.78206e-06	9.78206e-06	9.78206e-06	8.80385e-05	8.80385e-05	0.000315236	0.000117189	0.000174833	6.96446e-05	0.000529806	0.000993159	0.000742507	0.000125503	0.00049574	0.000180113	0.000840666	0.000432904
	DACH1	409	2.22045e-16	2.25738e-15	5175	2.45733e-08	1.00871e-07	261	2.22045e-16	4.20944e-15	0.00138905	0.000215205	0.000322808	0	0	0	0.0605568	0.0138829	0.024881	0.000123107	0.00314501	0.0127843	0.00039532	9.55051e-05	9.75993e-05	4.37901e-05	7.74943e-07	4.616e-07
	NHLH2	410	2.22045e-16	2.25738e-15	333	2.22045e-16	1.19646e-14	2071	2.62139e-13	2.20088e-12	0.000645616	0	0.000107603	9.78206e-06	0.000215205	0	0.00139392	3.06087e-05	0.000760573	5.12158e-05	0.000206638	3.3142e-05	0.00575543	0.00022678	0.000771331	0.000266484	0.00770232	9.05438e-05
	LINC01305	411	2.22045e-16	2.25738e-15	378	2.22045e-16	1.19646e-14	2116	3.14499e-13	2.58528e-12	0.000498885	1.95641e-05	0.000107603	0	8.80385e-05	0	0.000816478	0.000112557	0.000285739	2.10431e-05	0.000861549	3.55892e-05	0.00606209	0.00143505	0.00205151	0.000241613	0.000534891	9.96146e-05
	UNCX	412	2.22045e-16	2.25738e-15	207	2.22045e-16	1.19646e-14	2004	1.9864e-13	1.72378e-12	8.80385e-05	0	1.95641e-05	0	0.000410846	0.000772782	0.000728122	3.4963e-05	0.000474028	1.1255e-06	0.000314926	0.0007251	0.000630811	8.26089e-05	0.000290196	5.70514e-05	0.0110796	0.0143187
	CDH7	413	2.22045e-16	2.25738e-15	668	5.23069e-15	1.65917e-13	1046	7.44919e-16	1.21896e-14	9.78206e-06	9.78206e-06	0.000176077	9.78206e-06	9.78206e-06	0.000273898	0.00103532	0.000192294	0.00276185	1.11354e-05	0.00292348	0.000129963	4.29324e-05	6.34359e-05	0.000335152	0.00131184	1.48519e-05	0.0149778
	FOXA2	414	2.22045e-16	2.25738e-15	644	4.02518e-15	1.32006e-13	882	2.29002e-16	4.31791e-15	0.000440193	9.78206e-06	1.95641e-05	0	9.78206e-06	0.000166295	0.00718613	0.000215227	0.000521063	4.62203e-06	0.000356165	0.00130954	0.000547236	0.000354755	0.000225053	5.05008e-05	5.17486e-05	0.000631579
	LINC00470	415	2.22045e-16	2.25738e-15	5769	6.52762e-08	2.4037e-07	283	2.22045e-16	4.20944e-15	0.000244551	1.95641e-05	1.95641e-05	0.0250029	0	0	0.0368813	0.0065327	0.0060655	0.3063	0.00162909	0.000456946	4.65889e-05	2.46831e-05	2.67689e-05	0.00733344	4.86087e-06	8.33135e-07
	CNPY1	416	2.22045e-16	2.25738e-15	1636	2.81988e-12	3.65363e-11	465	2.22045e-16	4.20944e-15	0.000254333	9.78206e-06	0.000215205	0	9.78206e-06	1.95641e-05	0.0109654	0.000461592	0.0246448	1.87377e-05	0.00053213	0.00221445	0.000158387	9.49885e-05	6.15106e-05	3.93668e-05	5.9107e-05	8.95758e-05
	OSR1	417	2.22045e-16	2.25738e-15	638	3.86923e-15	1.28475e-13	862	2.22045e-16	4.20944e-15	0.000772782	0	0.000498885	0	1.95641e-05	9.78206e-06	0.0176883	4.56142e-05	0.00581495	4.32219e-06	0.000305639	0.000268239	0.000587189	0.000113198	0.00087691	2.22365e-05	0.000364673	8.20479e-05
	CDH23	418	2.22045e-16	2.25738e-15	2782	1.61552e-10	1.23199e-09	276	2.22045e-16	4.20944e-15	0.000635834	0	0.00033259	0	1.95641e-05	1.95641e-05	0.0551532	0.000672688	0.0246394	1.93666e-05	0.00265273	0.00607473	0.000140912	1.37216e-05	9.87243e-05	8.82547e-06	4.95168e-05	2.40397e-05
	TACR3	419	2.22045e-16	2.25738e-15	1854	6.76147e-12	7.73715e-11	716	2.22045e-16	4.20944e-15	0.000352154	0.000107603	3.91282e-05	0.000303244	0	0	0.0161671	0.00308386	0.00110807	0.000154506	0.00108922	0.000801976	0.000159117	0.000205677	0.000226402	0.014532	8.42386e-06	7.57017e-06
	NRG1	420	2.22045e-16	2.25738e-15	2395	5.1677e-11	4.57716e-10	349	2.22045e-16	4.20944e-15	0.0191924	9.78206e-06	9.78206e-06	0	3.91282e-05	0	0.476091	0.000359666	0.000395826	2.01637e-05	0.0681918	0.000821985	0.00318293	2.91752e-05	3.47921e-05	0.000249622	3.84719e-06	3.37083e-07
	NPTX2	421	2.22045e-16	2.25738e-15	174	2.22045e-16	1.19646e-14	2447	1.2733e-12	9.05576e-12	0.000195641	3.91282e-05	0	0	0.000694526	0.000146731	0.000407291	0.000792316	4.07752e-06	1.78145e-06	0.0027747	0.000409378	0.00266039	0.000312582	0.00190306	0.000120656	0.00318777	0.00183499
	MCIDAS	422	2.22045e-16	2.25738e-15	862	3.47743e-14	8.5466e-13	767	2.22045e-16	4.20944e-15	3.91282e-05	9.78206e-06	0.00288571	0	9.78206e-06	9.78206e-06	0.0049714	8.94765e-05	0.024371	7.53997e-06	0.000532379	0.00044404	5.24811e-05	0.000125948	0.00311644	6.68259e-05	0.000137945	7.68289e-05
	WNT3	423	2.22045e-16	2.25738e-15	269	2.22045e-16	1.19646e-14	2186	4.33798e-13	3.44971e-12	0.000391282	1.95641e-05	0.000469539	0	1.95641e-05	0	0.000615949	0.000397447	0.00218362	8.73437e-06	6.71237e-05	9.78292e-06	0.00502543	0.000392489	0.0019468	0.000114835	0.00156319	0.000479197
	CACNA1E	424	2.22045e-16	2.25738e-15	615	2.99148e-15	1.03529e-13	1687	4.19933e-14	4.32313e-13	0.00121297	0	0.000215205	0	9.78206e-06	8.80385e-05	0.00201006	0.000442505	0.000860027	4.39879e-05	0.000110856	0.000334675	0.00997239	7.54113e-06	0.00158885	0.000151451	0.00088607	0.00148879
	MEGF11	425	2.22045e-16	2.25738e-15	1540	1.8023e-12	2.48125e-11	505	2.22045e-16	4.20944e-15	0.000146731	9.78206e-06	0.00109559	0	9.78206e-06	9.78206e-06	0.00153702	0.00313185	0.0194067	2.50993e-05	0.000880772	0.0008021	0.000481095	1.49241e-05	0.000911117	1.35476e-05	5.09633e-05	4.70709e-05
	TDGF1	426	2.22045e-16	2.25738e-15	963	7.67505e-14	1.6872e-12	951	2.76409e-16	5.08547e-15	1.95641e-05	1.95641e-05	0.000723872	0	9.78206e-06	2.93462e-05	0.000740352	0.000651831	0.00707506	0.00010754	0.000117157	0.0010918	0.000173553	0.000270256	0.00135934	7.1718e-05	9.36643e-05	0.000207342
	FAM30A	427	2.22045e-16	2.25738e-15	433	4.27731e-16	2.01364e-14	1882	1.19302e-13	1.10212e-12	0.000899949	0	4.89103e-05	0.00143796	9.78206e-06	0	0.00137359	1.7291e-05	0.000252015	0.0138171	0.000221991	7.84372e-06	0.00953305	0.000115303	0.00116314	0.00178013	0.000336721	0.000100614
	FGF14	428	2.22045e-16	2.25738e-15	2532	8.23763e-11	6.90275e-10	396	2.22045e-16	4.20944e-15	1.95641e-05	0.000645616	2.93462e-05	0	0	0.00187815	0.00703275	0.0112875	0.0056306	6.39552e-06	0.00431331	0.0106299	2.67677e-05	0.000701981	4.04373e-05	9.5399e-05	3.0621e-07	0.00357951
	ADAM29	429	2.22045e-16	2.25738e-15	1781	4.96344e-12	5.91168e-11	949	2.52015e-16	4.69603e-15	1.95641e-05	0.000215205	8.80385e-05	0.0162089	0	0	0.00059618	0.00283218	0.00175633	0.211347	0.00020265	4.12682e-05	0.00028364	0.000463713	0.000229646	0.00547223	3.01804e-05	1.60715e-05
	OSBPL5	430	2.22045e-16	2.25738e-15	912	5.03878e-14	1.1708e-12	905	2.24655e-16	4.25432e-15	8.80385e-05	9.78206e-06	8.80385e-05	9.78206e-06	1.95641e-05	9.78206e-06	0.000770789	0.000562157	0.00156475	0.000234958	0.000392205	0.000468716	0.000516592	7.81252e-05	0.000322082	0.000115153	0.000468209	0.000100736
	IGF2BP3	431	2.22045e-16	2.25738e-15	649	4.10867e-15	1.33714e-13	1520	1.66111e-14	1.8981e-13	9.78206e-06	9.78206e-06	0.000215205	9.78206e-06	8.80385e-05	1.95641e-05	0.00262182	2.17555e-05	0.0015287	0.000239687	0.00093009	9.14435e-05	3.76953e-05	0.000819237	0.000872182	0.000355151	0.000549903	0.00160665
	VIPR2	432	2.22045e-16	2.25738e-15	804	1.97337e-14	5.20462e-13	1001	3.55332e-16	6.35628e-15	0.000606487	0	0.000635834	0	3.91282e-05	9.78206e-06	0.0092264	1.39067e-05	0.00327059	4.79625e-06	0.0037884	0.00134385	0.000777646	8.19664e-05	0.00238934	0.000244583	7.29814e-05	4.31367e-05
	PNMAL2	433	2.22045e-16	2.25738e-15	497	6.61941e-16	2.85198e-14	1414	8.38213e-15	1.03104e-13	1.95641e-05	8.80385e-05	0.000117385	9.78206e-06	9.78206e-06	9.78206e-06	0.000364836	0.000434695	0.000690216	8.53217e-05	0.00021999	0.000113725	0.000285889	0.000870629	0.000937823	0.000424943	0.000307493	0.000129054
	CACNA2D3	434	2.22045e-16	2.25738e-15	1309	4.92653e-13	7.97386e-12	714	2.22045e-16	4.20944e-15	0.00168251	1.95641e-05	9.78206e-06	0	0.000410846	0	0.0170072	0.00371934	0.000197391	1.68718e-06	0.00966677	0.0018727	0.00193871	5.00341e-05	0.000189669	0.000218598	0.000341226	1.1951e-06
	ZBTB46	435	2.22045e-16	2.25738e-15	1235	3.54741e-13	6.08405e-12	864	2.22045e-16	4.20944e-15	0.000547795	9.78206e-06	0.000224987	0	0.000185859	0	0.00685911	0.000594418	0.00602898	6.53647e-05	0.00098248	0.000166727	0.000891562	4.4449e-05	0.000268532	6.85704e-05	0.00105105	4.75713e-05
	POU6F2	436	2.22045e-16	2.25738e-15	6096	1.07969e-07	3.76167e-07	168	2.22045e-16	4.20944e-15	0.000117385	0	0.00187815	9.78206e-06	9.78206e-06	9.78206e-06	0.0206549	0.00231038	0.00960833	0.000183755	0.0311575	0.23258	3.11645e-05	9.16955e-07	0.00399379	0.000241011	1.41321e-06	1.07809e-07
	MAD1L1	437	2.22045e-16	2.25738e-15	13062	0.00014573	0.000237008	1	2.22045e-16	4.20944e-15	0.000273898	9.78206e-06	0.000195641	0	3.91282e-05	9.78206e-06	0.557586	0.0231104	0.414756	0.000369323	0.202179	0.0130971	3.50419e-06	6.03535e-07	2.64339e-06	7.40629e-07	1.30038e-06	9.68688e-07
	TSPAN8	438	2.22045e-16	2.25738e-15	4944	1.65119e-08	7.09405e-08	184	2.22045e-16	4.20944e-15	0.000254333	9.78206e-06	0.00061627	9.78206e-06	9.78206e-06	0	0.17588	0.00376017	0.0922724	3.27606e-05	0.0333707	0.000966852	1.04072e-05	2.32035e-05	7.83202e-05	0.000956146	1.12374e-06	4.19899e-07
	MIR646HG	439	2.22045e-16	2.25738e-15	1392	8.35487e-13	1.272e-11	489	2.22045e-16	4.20944e-15	0.000342372	0	0.000185859	8.80385e-05	9.78206e-06	9.78206e-06	0.0007829	0.00037652	0.00818478	0.00269968	0.000576726	0.000184488	0.0032678	1.25989e-06	0.000118304	0.000136269	2.34279e-05	0.000274714
	SGCD	440	2.22045e-16	2.25738e-15	2898	2.20483e-10	1.6143e-09	88	2.22045e-16	4.20944e-15	0.0174218	0	1.95641e-05	0.00195641	0	0	0.60508	0.000515349	0.00232382	0.194057	3.64414e-05	7.97979e-05	0.00213164	6.0215e-07	5.98791e-05	0.000209065	1.91015e-07	3.2666e-08
	PFN3	441	2.22045e-16	2.25738e-15	54	2.22045e-16	1.19646e-14	−	ND	ND	0.00024346	4.26486e-06	3.35428e-05	4.45736e-06	0.00011188	1.21163e-05	0.00024346	4.26486e-06	3.35428e-05	4.45736e-06	0.00011188	1.21163e-05	ND	ND	ND	ND	ND	ND
	PIGZ	442	2.22045e-16	2.25738e-15	196	2.22045e-16	1.19646e-14	2988	8.44077e-12	4.91745e-11	0.000117385	9.78206e-06	0.000205423	9.78206e-06	9.78206e-06	9.78206e-06	0.000118387	6.66131e-05	0.000313776	4.88382e-05	6.57118e-05	3.93351e-05	0.00542289	0.000685461	0.00380445	0.00105351	0.00112081	0.000575148
	GALNT14	443	2.22045e-16	2.25738e-15	3707	1.75997e-09	1.00777e-08	205	2.22045e-16	4.20944e-15	0.00185859	9.78206e-06	1.95641e-05	0.00144774	0	0	0.0158956	0.00294462	0.00658018	0.248385	0.00102541	5.86002e-05	0.00234981	1.92501e-05	2.42127e-05	0.000100205	1.46552e-06	7.62889e-08
	CLYBL	444	2.22045e-16	2.25738e-15	14641	0.000481096	0.000698099	12	2.22045e-16	4.20944e-15	0.00043041	8.80385e-05	1.95641e-05	0	9.78206e-06	1.95641e-05	0.0659581	0.735435	0.142504	0.00117268	0.0117983	0.272373	5.9235e-05	6.51456e-07	1.46513e-06	4.23729e-07	1.05795e-06	7.6189e-07
	ELMO1	445	2.22045e-16	2.25738e-15	3292	6.40177e-10	4.12769e-09	297	2.22045e-16	4.20944e-15	0.00166295	0	8.80385e-05	0	9.78206e-06	0.000342372	0.0550832	0.000491688	0.00491585	0.000105049	0.0269428	0.0037432	0.000588162	4.75734e-06	7.47914e-05	2.93049e-05	3.87776e-07	0.000666484
	HOXA1	446	2.22045e-16	2.25738e-15	45	2.22045e-16	1.19646e-14	−	ND	ND	0.000444235	1.00478e-05	5.33275e-05	7.00932e-06	1.12745e-05	5.38351e-06	0.000444235	1.00478e-05	5.33275e-05	7.00932e-06	1.12745e-05	5.38351e-06	ND	ND	ND	ND	ND	ND
	SFTA3	447	2.22045e-16	2.25738e-15	883	3.95061e-14	9.47968e-13	725	2.22045e-16	4.20944e-15	0.000361936	9.78206e-06	1.95641e-05	0	0.000166295	1.95641e-05	0.0068837	0.000321311	0.000435045	3.7782e-06	0.00380305	0.00161239	0.00039024	0.000146967	0.000408809	1.93726e-05	0.000225	9.21703e-05
	DLX1	448	2.22045e-16	2.25738e-15	577	2.01251e-15	7.37893e-14	1138	1.25241e-15	1.92831e-14	0.000655398	9.78206e-06	0.000792347	0	1.95641e-05	0	0.00332788	6.17894e-05	0.00437022	8.00947e-06	0.0011289	9.88538e-05	0.00252327	0.00021824	0.00255178	6.34505e-05	0.000110153	4.82774e-05
	ZNF804B	449	2.22045e-16	2.25738e-15	5450	4.01413e-08	1.56477e-07	152	2.22045e-16	4.20944e-15	0.0051258	9.78206e-06	0.00222053	0	0	0	0.0946707	0.00248818	0.255015	8.49747e-06	0.0154155	0.0236427	0.00195771	1.4623e-05	0.000202419	0.000276364	1.07518e-07	2.46289e-08
	PQLC1	450	2.22045e-16	2.25738e-15	1143	2.29108e-13	4.24398e-12	878	2.22045e-16	4.20944e-15	0.000215205	9.78206e-06	0.000117385	9.78206e-06	9.78206e-06	9.78206e-06	0.00259652	0.00080808	0.00192317	0.000161078	0.000451386	0.000547889	0.000509624	9.89762e-05	0.000338216	9.52192e-05	0.000208521	0.000130981
	SKOR2	451	2.22045e-16	2.25738e-15	205	2.22045e-16	1.19646e-14	3447	4.12088e-11	2.0813e-10	0.000215205	3.91282e-05	1.95641e-05	0	0.000166295	9.78206e-06	0.000498734	6.73638e-05	4.67727e-05	4.92026e-06	0.000687452	4.96449e-05	0.00280888	0.00355033	0.00460683	0.00162241	0.00127305	0.000622306
	PALM2-AKAP2	452	2.22045e-16	2.25738e-15	1014	1.06274e-13	2.21758e-12	588	2.22045e-16	4.20944e-15	0.000420628	0.000528231	9.78206e-06	0	0.000224987	0	0.00290253	0.015667	0.000144445	8.26738e-05	0.000914052	0.0001364	0.00127492	0.000355418	0.000165172	0.000110133	0.0017957	2.94004e-08
	PTPRT	453	2.22045e-16	2.25738e-15	984	8.83107e-14	1.89859e-12	541	2.22045e-16	4.20944e-15	0.00656376	0	0.000195641	0	0.000215205	0	0.114595	0.000502986	0.00220113	1.18361e-06	0.00811156	4.51394e-05	0.00238996	3.64318e-06	0.000477076	0.000253878	0.000184803	4.3881e-07
	ADGRB1	454	2.22045e-16	2.25738e-15	1290	4.71723e-13	7.74703e-12	818	2.22045e-16	4.20944e-15	1.95641e-05	9.78206e-06	8.80385e-05	9.78206e-06	8.80385e-05	1.95641e-05	0.000660926	0.00139401	0.0013188	0.000939092	0.000605214	0.000525799	0.000250778	6.3202e-05	0.000352913	3.15792e-05	0.000752796	0.000352725
	SORBS2	455	2.22045e-16	2.25738e-15	1225	3.43445e-13	5.93335e-12	742	2.22045e-16	4.20944e-15	0.00033259	9.78206e-06	0.000303244	0	1.95641e-05	9.78206e-06	0.00299527	0.000142999	0.0148932	9.71644e-05	0.000905116	0.000452323	0.00081691	9.48435e-05	0.000149779	3.74941e-05	0.000151205	0.000167789
	FOXD3	456	2.22045e-16	2.25738e-15	64	2.22045e-16	1.19646e-14	−	ND	ND	0.000364761	9.95557e-06	7.20443e-06	3.5297e-06	7.69787e-05	0.000129354	0.000364761	9.95557e-06	7.20443e-06	3.5297e-06	7.69787e-05	0.000129354	ND	ND	ND	ND	ND	ND
	PRKG2	457	2.22045e-16	2.25738e-15	1563	2.01099e-12	2.72797e-11	916	2.22045e-16	4.20944e-15	0.00399108	0.000234769	0	7.82564e-05	0	9.78206e-06	0.153283	0.00384423	3.24818e-05	4.86113e-05	0.000739041	0.00272805	0.000845409	0.000442495	0.000213945	0.00677608	7.89857e-06	1.55608e-05
	DLGAP1	458	2.22045e-16	2.25738e-15	738	1.08242e-14	3.10908e-13	1151	1.45803e-15	2.20791e-14	0.00554643	0	9.78206e-06	0	1.95641e-05	0.0003815	0.0801254	2.73571e-05	0.000322465	2.9675e-06	0.00214077	0.00116622	0.00264294	2.05469e-05	0.000170219	0.000282829	8.64094e-05	0.00248502
	LINC00333	459	2.22045e-16	2.25738e-15	−	ND	ND	157	2.22045e-16	4.20944e-15	0.000117424	2.2331e-06	0.000250546	0.00132828	1.37809e-07	3.55798e-07	ND	ND	ND	ND	ND	ND	0.000117424	2.2331e-06	0.000250546	0.00132828	1.37809e-07	3.55798e-07
	ONECUT1	460	2.22045e-16	2.25738e-15	507	8.20332e-16	3.4035e-14	1486	1.29463e-14	1.51199e-13	0.00028368	1.95641e-05	0.00043041	0	0.000127167	0	0.0028645	0.000287958	0.0032001	5.4612e-06	0.000484797	4.24171e-05	0.000733724	0.000586374	0.00120849	7.99514e-05	0.00135189	0.000113815
	HECW1	461	2.22045e-16	2.25738e-15	2018	1.40276e-11	1.47438e-10	625	2.22045e-16	4.20944e-15	0.000645616	1.95641e-05	8.80385e-05	0	0	0.000498885	0.0335918	0.000738239	0.00504714	5.56185e-06	0.00234773	0.0105009	0.000237504	0.000213577	9.40628e-05	0.000322691	1.40883e-06	0.000466569
	NOS1	462	2.22045e-16	2.25738e-15	1683	3.37887e-12	4.2579e-11	586	2.22045e-16	4.20944e-15	0.000293462	0.000117385	0.000107603	9.78206e-06	9.78206e-06	0	0.00727405	0.00305707	0.00204395	5.97477e-05	0.00128987	0.00096585	0.000295816	0.000211684	0.000301263	0.0010558	7.98286e-06	8.00539e-07
	NPR3	463	2.22045e-16	2.25738e-15	1065	1.42662e-13	2.83513e-12	927	2.22045e-16	4.20944e-15	0.000322808	8.80385e-05	9.78206e-06	9.78206e-06	0.000215205	0	0.00264814	0.00208789	6.75436e-05	1.90711e-05	0.0258993	0.000511164	0.000899156	0.00021779	0.00060551	0.000838793	4.94313e-05	1.12306e-05
	GDF7	464	2.22045e-16	2.25738e-15	1545	1.83018e-12	2.51151e-11	478	2.22045e-16	4.20944e-15	0.00043041	0	1.95641e-05	0	0.000528231	0.000185859	0.0258906	0.000201196	0.00376387	4.20648e-06	0.00310243	0.00658771	0.00014498	3.70172e-05	3.53616e-05	1.25951e-05	0.00181142	0.000155741
	GALNT13	465	2.22045e-16	2.25738e-15	3021	3.11668e-10	2.18929e-09	391	2.22045e-16	4.20944e-15	0.000753218	0	0.000410846	0	0.00144774	0	0.0904793	0.000461574	0.00604775	7.52942e-06	0.0176847	0.0181625	0.000109139	1.92558e-06	0.000587174	0.000200469	0.00141148	3.72907e-07
	PRRX2	466	2.22045e-16	2.25738e-15	214	2.22045e-16	1.19646e-14	2953	7.59274e-12	4.47566e-11	0.000547795	0	0.000498885	0	0.000185859	9.78206e-06	0.000822089	8.59206e-06	0.000406655	1.01121e-05	0.000499447	3.13947e-05	0.00743322	0.000313306	0.0123319	0.000212099	0.00192416	0.000726131
	CTBP2	467	2.22045e-16	2.25738e-15	6297	1.45097e-07	4.89422e-07	117	2.22045e-16	4.20944e-15	0.000215205	8.80385e-05	0.00071409	0	1.95641e-05	0	0.00412385	0.235406	0.302402	0.000633359	0.00393818	0.00119145	0.000304208	1.89045e-06	3.07642e-05	2.64655e-06	2.56014e-05	5.10382e-06
	SPHKAP	468	2.22045e-16	2.25738e-15	1590	2.35696e-12	3.1432e-11	698	2.22045e-16	4.20944e-15	0.000811911	9.78206e-06	8.80385e-05	7.82564e-05	0	9.78206e-06	0.0124709	0.000891434	0.00177705	4.76089e-05	0.00251026	0.000951504	0.00095378	2.55932e-05	0.00029532	0.00693911	9.14135e-07	4.94906e-05
	RNF220	469	2.22045e-16	2.25738e-15	3029	3.21052e-10	2.24927e-09	155	2.22045e-16	4.20944e-15	0.00214227	0	0.00365849	0	1.95641e-05	0	0.636434	0.000207078	0.926997	7.99222e-06	0.00470143	0.000137724	7.53541e-05	6.19211e-06	0.000122053	2.19469e-06	2.24276e-05	1.58949e-05
	HOXB9	470	2.22045e-16	2.25738e-15	654	4.32654e-15	1.39736e-13	819	2.22045e-16	4.20944e-15	0.00162382	9.78206e-06	3.91282e-05	0	1.95641e-05	9.78206e-06	0.0178377	0.000251368	0.00112258	2.42168e-06	0.000476234	0.000324347	0.00176565	8.42258e-05	0.000242511	2.12814e-05	0.000246128	0.00016836
	RGS14	471	2.22045e-16	2.25738e-15	759	1.35885e-14	3.79552e-13	1412	8.41599e-15	1.03408e-13	9.78206e-06	1.95641e-05	0.000185859	9.78206e-06	0.000205423	9.78206e-06	0.00014739	0.000747794	0.00140113	0.000427687	0.000504849	0.000202488	0.000565146	0.000167001	0.000668458	0.000186798	0.00227236	0.000147652
	FGF8	472	2.22045e-16	2.25738e-15	1119	2.00277e-13	3.78907e-12	761	2.22045e-16	4.20944e-15	1.95641e-05	0.000127167	0.000586923	0	1.95641e-05	9.78206e-06	0.00112838	0.00174779	0.00669693	0.000106427	0.000620307	0.000158435	9.27943e-05	0.000374729	0.000970601	2.23532e-05	0.00028089	8.71638e-05
	LOC642366	473	2.22045e-16	2.25738e-15	620	3.2752e-15	1.11714e-13	1358	5.64618e-15	7.23274e-14	7.82564e-05	9.78206e-06	1.95641e-05	0	0.000224987	0.000391282	0.000554074	0.00015809	0.00012584	7.88556e-06	0.000796974	0.0199339	0.00064523	0.000185526	0.0011488	5.68282e-05	0.00208765	0.000155269
	LINC00535	474	2.22045e-16	2.25738e-15	1712	3.7925e-12	4.69846e-11	712	2.22045e-16	4.20944e-15	0.00028368	1.95641e-05	0.000185859	9.78206e-06	1.95641e-05	0	0.000549843	0.00148953	0.00554877	4.19732e-05	0.00376795	0.00536829	0.00362702	8.6783e-05	0.00018299	0.00041065	4.94972e-05	1.02374e-06
	APBB1IP	475	2.22045e-16	2.25738e-15	971	8.2172e-14	1.79012e-12	1035	6.14123e-16	1.02805e-14	0.000939077	9.78206e-06	9.78206e-06	9.78206e-06	1.95641e-05	9.78206e-06	0.0090321	0.000181704	0.000336618	0.000356898	0.000586502	0.000438508	0.00161217	9.86265e-05	0.000142076	0.000194196	0.000280766	0.000174568
	SH2D4B	476	2.22045e-16	2.25738e-15	211	2.22045e-16	1.19646e-14	2283	6.72432e-13	5.12469e-12	0.000792347	9.78206e-06	1.95641e-05	9.78206e-06	9.78206e-06	9.78206e-06	0.000258133	4.41467e-05	5.35523e-05	2.99322e-05	3.93194e-05	0.00188208	0.0433767	0.000335845	0.00273226	0.000786886	0.000797908	2.16912e-05
	KLHL29	477	2.22045e-16	2.25738e-15	3168	4.70831e-10	3.15429e-09	180	2.22045e-16	4.20944e-15	0.000401064	9.78206e-06	0.000176077	0	1.95641e-05	1.95641e-05	0.0320494	0.00146377	0.0131333	1.63101e-05	0.0112255	0.00874462	9.78508e-05	9.56755e-06	7.10754e-05	4.75409e-06	1.08861e-05	1.44168e-05
	HOXB5	478	2.22045e-16	2.25738e-15	38	2.22045e-16	1.19646e-14	−	ND	ND	0.000592303	1.13006e-05	9.55656e-05	1.96466e-06	3.95929e-06	1.38579e-05	0.000592303	1.13006e-05	9.55656e-05	1.96466e-06	3.95929e-06	1.38579e-05	ND	ND	ND	ND	ND	ND
	ZNF503-AS2	479	2.22045e-16	2.25738e-15	1318	5.28594e-13	8.49742e-12	515	2.22045e-16	4.20944e-15	0.000596705	9.78206e-06	8.80385e-05	0	8.80385e-05	9.78206e-06	0.00379776	0.00102342	0.00157188	1.15016e-05	0.00366472	0.00160359	0.00186902	4.68165e-05	0.000277386	6.26748e-06	0.000112566	2.42582e-05
	TCF21	480	2.22045e-16	2.25738e-15	472	4.85839e-16	2.20953e-14	1674	3.97676e-14	4.12807e-13	0.000234769	9.78206e-06	0.000420628	0	0.000547795	0	0.000786901	7.0059e-05	0.00136019	1.21392e-05	0.0033382	5.45747e-05	0.00214457	0.000273869	0.00270016	4.75953e-05	0.00185679	0.000160244
	BRSK2	481	2.22045e-16	2.25738e-15	2115	2.02928e-11	2.0354e-10	363	2.22045e-16	4.20944e-15	0.00116406	9.78206e-06	0.000215205	0	9.78206e-06	9.78206e-06	0.0705769	0.000486143	0.0162495	3.29875e-05	0.000615628	0.00231331	0.000265853	3.22362e-05	7.92608e-05	1.22148e-05	8.39722e-05	2.95516e-05
	LINC00570	482	2.22045e-16	2.25738e-15	932	5.81486e-14	1.31803e-12	1215	2.25545e-15	3.24384e-14	0.000136949	9.78206e-06	5.86923e-05	1.95641e-05	1.95641e-05	9.78206e-06	0.00108158	0.0003817	0.00076054	0.000505264	0.000536583	0.000404013	0.000651142	0.000211252	0.000414803	0.000210748	0.000349428	0.000216991
	LINC01558	483	2.22045e-16	2.25738e-15	184	2.22045e-16	1.19646e-14	3529	5.17884e-11	2.55503e-10	8.80385e-05	9.78206e-06	0.000772782	0	1.95641e-05	1.95641e-05	0.000341465	2.23631e-05	0.000883078	1.5653e-05	7.26299e-05	2.84828e-05	0.00115669	0.000914719	0.0121763	0.000594733	0.00189155	0.00529881
	HS6ST1	484	2.22045e-16	2.25738e-15	1951	1.04807e-11	1.13928e-10	587	2.22045e-16	4.20944e-15	0.000498885	9.78206e-06	9.78206e-05	0	9.78206e-05	9.78206e-06	0.0176942	0.000655111	0.00390999	4.76761e-05	0.00487484	0.00116748	0.000279505	6.01399e-05	0.000145619	5.43797e-05	0.000118695	6.62981e-05
	LINC01060	485	2.22045e-16	2.25738e-15	6239	1.34098e-07	4.56518e-07	160	2.22045e-16	4.20944e-15	0.0224205	0	9.78206e-06	0.000508667	9.78206e-06	0	0.906988	0.00243837	0.0118033	0.0115537	0.0115434	0.000227817	0.00211286	2.48022e-06	6.47973e-06	0.000442462	4.0827e-06	9.80359e-08
	GRHL2	486	2.22045e-16	2.25738e-15	34	2.22045e-16	1.19646e-14	5657	9.7109e-09	2.99087e-08	0.000146731	9.78206e-06	0.000156513	9.78206e-06	1.95641e-05	9.78206e-06	2.81214e-05	2.01784e-05	8.74205e-05	4.91636e-06	4.13854e-05	2.74448e-06	0.0269104	0.00210095	0.00871455	0.00375592	0.00296802	0.00625604
	CHRM2	487	2.22045e-16	2.25738e-15	2052	1.59663e-11	1.65045e-10	562	2.22045e-16	4.20944e-15	0.00208358	1.95641e-05	9.78206e-06	0	5.86923e-05	9.78206e-06	0.0648536	0.00150797	0.000683027	6.16168e-06	0.0403082	0.00119965	0.000694226	8.38512e-05	5.44739e-05	0.00112389	7.685e-06	1.04017e-05
	CNTN4-AS2	488	2.22045e-16	2.25738e-15	1311	4.95594e-13	8.00928e-12	1105	1.00223e-15	1.58075e-14	0.00222053	9.78206e-06	1.95641e-05	0.00375631	0	0	0.0233449	0.000240476	0.000933999	0.0305972	6.15769e-05	3.88641e-05	0.00221605	0.000212562	0.000172984	0.00384157	4.92345e-05	2.40221e-05
	HECW2	489	2.22045e-16	2.25738e-15	915	5.13445e-14	1.18914e-12	904	2.22045e-16	4.20944e-15	0.033347	9.78206e-06	9.78206e-06	9.78206e-06	0	9.78206e-06	0.51799	9.64476e-05	0.000199285	2.36366e-05	0.000504302	0.000252029	0.00674915	0.000302904	0.000129012	0.000776087	6.54868e-07	0.000159188
	KCNH1	490	2.22045e-16	2.25738e-15	2188	2.58509e-11	2.50665e-10	563	2.22045e-16	4.20944e-15	0.000185859	0.000205423	1.95641e-05	9.78206e-06	0	0.000185859	0.00494541	0.00345437	0.00348124	4.15283e-05	0.0122798	0.00113986	0.000200226	0.000332866	6.14803e-05	0.000769881	2.27481e-07	0.000824766
	C9orf172	491	2.22045e-16	2.25738e-15	35	2.22045e-16	1.19646e-14	−	ND	ND	0.00016937	3.98643e-05	0.000119517	1.07106e-06	3.86112e-05	3.14074e-06	0.00016937	3.98643e-05	0.000119517	1.07106e-06	3.86112e-05	3.14074e-06	ND	ND	ND	ND	ND	ND
	ADAMTSL3	492	2.22045e-16	2.25738e-15	662	5.04853e-15	1.61583e-13	1730	5.19375e-14	5.21765e-13	0.000410846	0	1.95641e-05	9.78206e-05	0.00139883	0	0.00508967	5.56387e-05	1.72122e-05	5.0678e-05	0.0278496	0.000325059	0.000701313	0.000105244	0.0105684	0.011363	0.000864265	3.95504e-06
	PCSK6	493	2.22045e-16	2.25738e-15	1384	7.84419e-13	1.20112e-11	649	2.22045e-16	4.20944e-15	0.000518449	9.78206e-06	9.78206e-06	9.78206e-06	1.95641e-05	2.93462e-05	0.0159725	0.000299324	0.000176291	0.000134239	0.00505559	0.00112812	0.000342865	0.000145456	0.000128409	7.85805e-05	2.25109e-05	0.000209517
	AFF3	494	2.22045e-16	2.25738e-15	4218	4.6005e-09	2.31592e-08	305	2.22045e-16	4.20944e-15	0.000254333	0	0.000156513	0	0.000303244	0.000224987	0.0149149	0.000601595	0.00392575	0.000384929	0.0267818	0.0391483	0.000115968	8.91997e-06	0.000195721	8.21378e-06	8.32193e-05	4.12461e-05
	TSPEAR	495	2.22045e-16	2.25738e-15	5317	3.19596e-08	1.27679e-07	109	2.22045e-16	4.20944e-15	9.78206e-06	8.80385e-05	0.000772782	0	0.000205423	9.78206e-06	0.000413599	0.0422383	0.201542	2.09592e-05	0.0786258	0.0244169	4.90005e-05	1.04315e-05	5.2184e-05	1.8099e-06	1.46245e-05	2.07563e-06
	KSR2	496	2.22045e-16	2.25738e-15	7057	4.39346e-07	1.32226e-06	130	2.22045e-16	4.20944e-15	0.0041965	8.80385e-05	9.78206e-06	9.78206e-06	0	9.78206e-06	0.145868	0.00502142	0.0042655	7.90968e-05	0.0305107	0.44462	0.000968938	9.38913e-05	9.39497e-06	0.000352141	2.7023e-07	2.33778e-08
	CRISP1	497	2.22045e-16	2.25738e-15	1164	2.51529e-13	4.57178e-12	1636	3.27148e-14	3.47446e-13	1.95641e-05	0.000205423	0.000254333	0.0215401	0	0	0.000305224	0.000809904	0.00208608	0.0913299	8.88581e-05	4.26728e-05	0.000405568	0.00150663	0.000828241	0.0196553	7.98979e-05	2.27052e-05
	L1TD1	498	2.22045e-16	2.25738e-15	39	2.22045e-16	1.19646e-14	6146	2.67778e-08	7.5924e-08	1.95641e-05	1.95641e-05	0.000293462	9.78206e-06	1.95641e-05	9.78206e-06	2.3453e-05	6.19476e-05	4.78044e-05	8.91772e-06	2.37589e-05	4.96609e-06	0.00821786	0.00336396	0.0453746	0.00273715	0.00605907	0.00551388
	FAM19A1	499	2.22045e-16	2.25738e-15	−	ND	ND	123	2.22045e-16	4.20944e-15	0.00265031	5.98714e-07	2.07771e-06	0.000208902	6.33748e-05	1.51461e-06	ND	ND	ND	ND	ND	ND	0.00265031	5.98714e-07	2.07771e-06	0.000208902	6.33748e-05	1.51461e-06
	PDE1C	500	2.22045e-16	2.25738e-15	1535	1.75099e-12	2.41843e-11	537	2.22045e-16	4.20944e-15	0.00149665	9.78206e-06	0	0	0.000401064	0.000401064	0.0343858	0.00024601	1.99677e-05	2.05471e-05	0.0257819	0.0179154	0.00078794	4.93273e-05	1.81179e-05	6.51915e-05	0.00012704	0.000180098
	SRGAP3	501	2.22045e-16	2.25738e-15	1568	2.15186e-12	2.9098e-11	542	2.22045e-16	4.20944e-15	0.00122276	0	0.000185859	0	0.000166295	1.95641e-05	0.0123599	0.000208755	0.00270673	2.94926e-05	0.00286764	0.00342972	0.001643	6.50098e-06	0.000369571	1.23292e-05	0.000287174	4.82328e-05
	LMX1B	502	2.22045e-16	2.25738e-15	1439	1.05708e-12	1.55702e-11	406	2.22045e-16	4.20944e-15	0.000899949	9.78206e-06	0.000107603	0	3.91282e-05	9.78206e-06	0.153264	0.000226108	0.00101311	2.04361e-05	0.00256495	0.000491537	8.48884e-05	0.000109768	0.000582133	5.90835e-06	0.000103783	2.22421e-05
	FZD2	503	2.22045e-16	2.25738e-15	48	2.22045e-16	1.19646e-14	6182	2.86958e-08	8.08894e-08	0.000176077	1.95641e-05	0.000313026	0	5.86923e-05	9.78206e-06	4.29803e-05	3.94754e-05	0.000113779	1.86033e-06	4.28293e-05	1.90502e-05	0.0206386	0.00507411	0.0204207	0.00358783	0.00738697	0.00219795
	TRIM58	504	2.22045e-16	2.25738e-15	481	6.37856e-16	2.7557e-14	2457	1.34241e-12	9.50853e-12	9.78206e-06	9.78206e-06	8.80385e-05	0.000733654	0.000851039	0	0.000155136	7.09168e-05	0.000124687	0.000129077	0.0202069	6.26763e-05	0.00022815	0.000923853	0.00296432	0.0762371	0.000605972	4.10853e-05
	HOXB4	505	2.22045e-16	2.25738e-15	59	2.22045e-16	1.19646e-14	−	ND	ND	6.38958e-05	9.37219e-06	0.000519366	1.69987e-06	0.000107167	1.62872e-05	6.38958e-05	9.37219e-06	0.000519366	1.69987e-06	0.000107167	1.62872e-05	ND	ND	ND	ND	ND	ND
	AKAP6	506	2.22045e-16	2.25738e-15	712	8.33154e-15	2.48024e-13	1522	1.71284e-14	1.95465e-13	0.000136949	1.95641e-05	7.82564e-05	0	1.95641e-05	0.00028368	0.000364127	0.000509656	0.000945795	2.73781e-05	0.0007112	0.00114401	0.00198744	0.000402652	0.000384237	6.63883e-05	0.000235941	0.00181592
	LINC01592	507	2.22045e-16	2.25738e-15	2620	1.07085e-10	8.66948e-10	564	2.22045e-16	4.20944e-15	0.0283484	0	2.93462e-05	0.00409868	0	0	0.0767796	0.000842727	0.00247571	0.0408209	0.000145429	0.000186536	0.0354899	6.99635e-06	9.04633e-05	0.0032928	2.09319e-06	1.24303e-06
	PGBD5	508	2.22045e-16	2.25738e-15	873	3.76906e-14	9.12942e-13	1310	4.20246e-15	5.59687e-14	0.000948859	9.78206e-06	0.000410846	0	9.78206e-06	9.78206e-06	0.00652194	0.000222329	0.00614187	1.56316e-05	0.000318316	0.000477235	0.00225721	0.000247166	0.00057034	0.00019342	0.00021233	0.000139485
	KLHL1	509	2.22045e-16	2.25738e-15	2828	1.80754e-10	1.35607e-09	400	2.22045e-16	4.20944e-15	0.000342372	9.78206e-06	1.95641e-05	1.95641e-05	1.95641e-05	9.78206e-06	0.00321394	0.00308606	0.00153395	0.000116353	0.00904718	0.0202851	0.000777591	9.57781e-06	6.74533e-05	0.000932551	1.45405e-05	1.04129e-06
	PCDHA9	510	2.22045e-16	2.25738e-15	1491	1.37679e-12	1.95749e-11	628	2.22045e-16	4.20944e-15	8.80385e-05	0.000489103	1.95641e-05	9.78206e-06	0.000127167	0	0.00179587	0.0116483	0.000437521	0.000261774	0.00888835	5.73087e-05	0.000265945	0.000404684	0.000283968	4.20914e-05	7.44748e-05	1.46264e-05
	SIX2	511	2.22045e-16	2.25738e-15	256	2.22045e-16	1.19646e-14	2330	8.0709e-13	6.02728e-12	2.93462e-05	7.82564e-05	0.000293462	9.78206e-06	9.78206e-06	9.78206e-06	0.000461126	0.0001649	7.26287e-05	4.19098e-05	9.6812e-05	4.07853e-05	0.000483203	0.00207298	0.0291325	0.000501672	0.000170966	0.000266271
	HAND2	512	2.22045e-16	2.25738e-15	271	2.22045e-16	1.19646e-14	2662	2.92468e-12	1.91183e-11	0.000215205	4.89103e-05	0.00117385	0	5.86923e-05	0	0.000502617	0.000154087	0.00113667	3.55964e-06	0.000500044	1.94745e-05	0.00288509	0.00182646	0.0169704	0.000319253	0.000632521	0.000158985
	FOXA1	513	2.22045e-16	2.25738e-15	678	5.54704e-15	1.73113e-13	1219	2.36877e-15	3.37667e-14	0.000215205	9.78206e-06	0.000352154	0	0.000156513	9.78206e-06	0.00254569	0.000122483	0.00518905	8.35303e-06	0.00104681	0.000175553	0.000496287	0.000339052	0.00050329	3.88022e-05	0.000754072	0.000388576
	CPE	514	2.22045e-16	2.25738e-15	223	2.22045e-16	1.19646e-14	3016	9.11379e-12	5.26039e-11	0.00028368	9.78206e-06	0.000215205	9.78206e-06	9.78206e-06	9.78206e-06	0.000464561	3.27559e-05	0.000432016	6.16435e-05	4.56282e-05	5.24262e-05	0.0043215	0.000502412	0.00345293	0.000659226	0.00140179	0.00151321
	ARHGEF3	515	2.22045e-16	2.25738e-15	1261	4.25385e-13	7.14345e-12	843	2.22045e-16	4.20944e-15	0.000215205	9.78206e-06	0.00028368	0	2.93462e-05	3.91282e-05	0.00301259	0.000874617	0.00798358	2.46031e-05	0.000894349	0.000698013	0.000500757	8.27118e-05	0.000246432	5.08338e-05	0.000245244	0.000377599
	CROCC	516	2.22045e-16	2.25738e-15	−	ND	ND	232	2.22045e-16	4.20944e-15	9.34796e-05	1.61256e-05	7.75597e-05	5.45081e-06	6.57033e-05	2.52501e-05	ND	ND	ND	ND	ND	ND	9.34796e-05	1.61256e-05	7.75597e-05	5.45081e-06	6.57033e-05	2.52501e-05
	ROBO2	517	2.22045e-16	2.25738e-15	3885	2.58566e-09	1.4128e-08	428	2.22045e-16	4.20944e-15	5.86923e-05	0.000156513	0.000860821	0.000498885	0	0	0.00349298	0.01038	0.0619144	0.0258703	0.000329187	0.000377561	9.08395e-05	7.5797e-05	0.000201062	0.000197095	9.55127e-06	1.14941e-05
	PDIA5	518	2.22045e-16	2.25738e-15	2348	4.37981e-11	3.95838e-10	426	2.22045e-16	4.20944e-15	0.00224009	9.78206e-06	0.000195641	0	9.78206e-06	9.78206e-06	0.218084	0.000601363	0.0111402	0.000172666	0.000764533	0.000328381	0.000240782	2.29523e-05	9.56485e-05	2.92878e-05	5.97681e-05	9.14602e-05
	GPC5	519	2.22045e-16	2.25738e-15	1500	1.46719e-12	2.07355e-11	748	2.22045e-16	4.20944e-15	0.000645616	0	0.000420628	1.95641e-05	0.000185859	0	0.0254264	0.000616072	0.0098505	0.000105623	0.00192676	4.17699e-05	0.000318706	1.04058e-05	0.000373461	0.00114519	0.00050266	8.96446e-06
	LINC01019	520	2.22045e-16	2.25738e-15	4283	5.12544e-09	2.54111e-08	500	2.22045e-16	4.20944e-15	0.0087745	0	0.000215205	0.00222053	0	0	0.298559	0.000409161	0.00732341	0.101048	0.000285995	0.000624562	0.00143568	9.05847e-06	0.000185869	0.000506458	4.97564e-06	8.13884e-06
	MAN1C1	521	2.22045e-16	2.25738e-15	3249	5.76917e-10	3.76891e-09	298	2.22045e-16	4.20944e-15	0.000547795	9.78206e-06	0.000498885	0	9.78206e-06	1.95641e-05	0.0650844	0.00234512	0.0511027	3.92372e-05	0.00134491	0.00303588	9.56082e-05	1.02752e-05	9.92906e-05	1.74615e-05	3.32975e-05	5.23103e-05
	PCDH8	522	2.22045e-16	2.25738e-15	332	2.22045e-16	1.19646e-14	1655	3.67986e-14	3.86304e-13	0.000968424	9.78206e-06	9.78206e-06	0	0.000939077	9.78206e-06	0.00710059	8.99384e-05	0.000116591	1.24904e-06	0.00165226	0.000406534	0.00214226	0.000217635	0.000407362	0.000199591	0.00872452	6.22507e-05
	GFRA1	523	2.22045e-16	2.25738e-15	2241	3.11011e-11	2.94464e-10	488	2.22045e-16	4.20944e-15	0.00111515	0	8.80385e-05	0	4.89103e-05	0.000547795	0.170617	0.000167113	0.00391897	2.53699e-06	0.0135878	0.0110959	0.000106078	4.18879e-06	0.000114303	0.000575009	2.11705e-05	0.000555109
	IGF2BP1	524	2.22045e-16	2.25738e-15	220	2.22045e-16	1.19646e-14	2682	3.15018e-12	2.04393e-11	0.000215205	9.78206e-06	1.95641e-05	0	8.80385e-05	0.000792347	0.00405945	5.34448e-06	5.96976e-05	2.86586e-06	0.000306146	0.00465339	0.000363498	0.00192616	0.00201849	0.000492677	0.00180483	0.00248593
	TBR1	525	2.22045e-16	2.25738e-15	1889	7.92842e-12	8.90494e-11	592	2.22045e-16	4.20944e-15	0.000361936	0	0.000342372	0	0.00147709	9.78206e-06	0.017135	3.1338e-05	0.0125252	7.73126e-06	0.20257	0.000848886	0.000154501	8.0849e-05	0.00019965	8.78355e-05	0.000127419	3.4372e-05
	IDUA	526	2.22045e-16	2.25738e-15	661	4.83102e-15	1.54855e-13	1756	6.03455e-14	5.97297e-13	0.000371718	1.95641e-05	0.000401064	0	9.78206e-06	1.95641e-05	0.00200365	0.000548994	0.000458975	9.4451e-05	0.000412124	0.000108336	0.00140246	0.000288699	0.00692822	5.97787e-05	0.000220413	0.000970032
	CCDC60	527	2.22045e-16	2.25738e-15	2860	1.9873e-10	1.4743e-09	371	2.22045e-16	4.20944e-15	1.95641e-05	2.93462e-05	8.80385e-05	0.00659311	1.95641e-05	0	0.00436856	0.00293372	0.00425758	0.0453998	0.00298817	4.89783e-05	2.32308e-05	7.45004e-05	0.000127736	0.00607973	3.53481e-05	1.92445e-07
	NRG3	528	2.22045e-16	2.25738e-15	2366	4.70422e-11	4.21932e-10	383	2.22045e-16	4.20944e-15	0.0100755	0	0.000107603	0	0.000860821	0	0.138564	0.000290041	0.00680512	3.54968e-06	0.058054	0.00121997	0.00390053	2.79963e-06	8.73346e-05	0.000107202	0.000216349	2.68858e-07
	DPP10	529	2.22045e-16	2.25738e-15	−	ND	ND	355	2.22045e-16	4.20944e-15	0.00206086	6.11263e-06	6.28133e-05	0.000207306	2.00601e-06	8.03864e-06	ND	ND	ND	ND	ND	ND	0.00206086	6.11263e-06	6.28133e-05	0.000207306	2.00601e-06	8.03864e-06
	HOXC12	530	2.22045e-16	2.25738e-15	52	2.22045e-16	1.19646e-14	−	ND	ND	0.000273563	0.000131546	0.00011899	1.82094e-06	1.23295e-05	4.13273e-06	0.000273563	0.000131546	0.00011899	1.82094e-06	1.23295e-05	4.13273e-06	ND	ND	ND	ND	ND	ND
	LINC01239	531	2.22045e-16	2.25738e-15	3503	1.10912e-09	6.71977e-09	430	2.22045e-16	4.20944e-15	0.000410846	0	2.93462e-05	0.00680831	0.000205423	0	0.00607427	0.000620539	0.00599619	0.0847615	0.0133513	0.000104709	0.000557418	7.01221e-06	3.65908e-05	0.00340879	8.46957e-05	1.06733e-06
	NKX2-5	532	2.22045e-16	2.25738e-15	46	2.22045e-16	1.19646e-14	−	ND	ND	5.94889e-05	3.80978e-06	0.000507449	3.76533e-06	0.00083111	5.58569e-07	5.94889e-05	3.80978e-06	0.000507449	3.76533e-06	0.00083111	5.58569e-07	ND	ND	ND	ND	ND	ND
	PTCH1	533	2.22045e-16	2.25738e-15	2495	7.4901e-11	6.36913e-10	333	2.22045e-16	4.20944e-15	0.000547795	1.95641e-05	7.82564e-05	0	2.93462e-05	1.95641e-05	0.0364203	0.00230299	0.00451715	1.8136e-05	0.00377448	0.00452865	0.000171483	5.0641e-05	7.76022e-05	8.98266e-06	5.98957e-05	4.03934e-05
	FBRSL1	534	2.22045e-16	2.25738e-15	8612	2.61083e-06	6.43978e-06	102	2.22045e-16	4.20944e-15	0.000596705	9.78206e-06	0.000215205	0	8.80385e-05	9.78206e-06	0.322619	0.00563603	0.050894	0.00165962	0.040873	0.00480542	2.05399e-05	5.7954e-06	3.01655e-05	4.84203e-06	1.25173e-05	3.64593e-06
	GSE1	535	2.22045e-16	2.25738e-15	12307	7.65581e-05	0.000132144	48	2.22045e-16	4.20944e-15	0.000166295	1.95641e-05	8.80385e-05	0	0.000185859	3.91282e-05	0.0727579	0.067489	0.0585841	0.000604894	0.17727	0.0725304	1.16264e-05	2.40853e-06	6.52322e-06	2.98587e-06	5.42165e-06	3.43188e-06
	PDZRN3	536	2.22045e-16	2.25738e-15	839	2.77085e-14	6.99582e-13	1626	3.04448e-14	3.25316e-13	0.00109559	0	3.91282e-05	0	0.000215205	0.000303244	0.01064	5.84831e-05	0.000543872	8.56575e-06	0.00246351	0.0020979	0.00166668	0.000148432	0.000447218	0.000275376	0.000519307	0.00105228
	BTBD11	537	2.22045e-16	2.25738e-15	2481	7.07268e-11	6.04801e-10	399	2.22045e-16	4.20944e-15	0.00813867	1.95641e-05	9.78206e-06	0	0.000410846	0	0.171165	0.00862998	0.000177094	5.24212e-05	0.0105117	0.000762717	0.00221141	1.47336e-05	0.00010085	1.03092e-05	0.000317105	1.97518e-06
	TRHDE-AS1	538	2.22045e-16	2.25738e-15	67	2.22045e-16	1.19646e-14	5155	3.27936e-09	1.10814e-08	0.000860821	1.95641e-05	9.78206e-06	0	0.000508667	9.78206e-06	0.00170356	3.19227e-05	2.80926e-06	1.47045e-06	0.0011484	4.76191e-05	0.00730891	0.00490615	0.00772463	0.00427346	0.00446008	0.00180767
	SHH	539	2.22045e-16	2.25738e-15	2055	1.61739e-11	1.66947e-10	471	2.22045e-16	4.20944e-15	0.000870603	0	0.00168251	0	9.78206e-06	9.78206e-05	0.0117816	0.000564992	0.0875141	4.22612e-06	0.000900442	0.00911183	0.00107756	1.50398e-05	0.000378548	5.7594e-06	0.000108951	6.29945e-05
	USH2A	540	2.22045e-16	2.25738e-15	8388	2.07961e-06	5.26683e-06	135	2.22045e-16	4.20944e-15	7.82564e-05	0.000224987	3.91282e-05	0.000410846	0	1.95641e-05	0.0246763	0.00589174	0.0205889	0.0239062	0.00363329	0.087437	1.34822e-05	0.000272641	1.33976e-05	0.000150627	2.50275e-07	1.17499e-06
	ZFPM2	541	2.22045e-16	2.25738e-15	1730	4.06755e-12	4.98697e-11	896	2.22045e-16	4.20944e-15	0.000459757	1.95641e-05	0.000391282	0	0	0.00071409	0.00638359	0.000663846	0.00311806	2.64316e-05	0.0020542	0.00582407	0.00063908	0.00018607	0.000979344	0.000190584	5.77947e-07	0.00163883
	CACNA1H	542	2.22045e-16	2.25738e-15	1694	3.50273e-12	4.38541e-11	635	2.22045e-16	4.20944e-15	0.000264116	7.82564e-05	8.80385e-05	0	9.78206e-06	0.000215205	0.0136039	0.00163534	0.00249512	2.31471e-05	0.000762865	0.00359591	0.000138524	0.00020497	0.000180979	2.18839e-05	0.000100183	0.000395782
	ISL2	543	2.22045e-16	2.25738e-15	303	2.22045e-16	1.19646e-14	2526	1.74208e-12	1.20034e-11	0.000498885	9.78206e-06	0.0003815	0	7.82564e-05	9.78206e-06	0.000631221	2.03081e-05	0.000713778	5.747e-05	0.000208081	4.55208e-05	0.00770572	0.00100748	0.00416427	2.88137e-05	0.00161197	0.00106143
	CDKN2A	544	2.22045e-16	2.25738e-15	4199	4.4477e-09	2.24911e-08	190	2.22045e-16	4.20944e-15	8.80385e-05	0.00138905	0.000205423	0	9.78206e-06	9.78206e-06	0.030592	0.0107121	0.0588834	8.91265e-05	0.00257956	0.00307942	1.69631e-05	0.00223649	2.0309e-05	5.75764e-06	1.06661e-05	4.53409e-06
	ARHGEF10	545	2.22045e-16	2.25738e-15	3371	8.1629e-10	5.13869e-09	350	2.22045e-16	4.20944e-15	0.000185859	9.78206e-06	0.000215205	0	0.000107603	8.80385e-05	0.0078659	0.00338368	0.00911331	8.34481e-05	0.00933352	0.00991155	0.000120515	2.07913e-05	0.000145214	1.43083e-05	6.4059e-05	4.94958e-05
	BEND4	546	2.22045e-16	2.25738e-15	279	2.22045e-16	1.19646e-14	2069	2.61643e-13	2.19947e-12	0.00127167	9.78206e-06	9.78206e-06	1.95641e-05	1.95641e-05	9.78206e-06	0.0207885	3.64164e-05	9.83238e-06	6.19587e-06	0.00161191	9.60404e-05	0.0010651	0.000572952	0.00188333	0.016056	8.49024e-05	0.000119167
	ESAM	547	2.22045e-16	2.25738e-15	1660	3.12774e-12	3.99585e-11	461	2.22045e-16	4.20944e-15	0.00425519	9.78206e-06	0.000479321	0	1.95641e-05	0	0.202827	0.000470788	0.017867	7.95291e-06	0.00137868	0.000165648	0.000715694	2.69639e-05	0.000259826	1.30279e-05	0.000114304	1.45065e-05
	SYT9	548	2.22045e-16	2.25738e-15	2893	2.13521e-10	1.56602e-09	713	2.22045e-16	4.20944e-15	0.000440193	1.95641e-05	0.000264116	0.00244551	0	0	0.00122187	0.00398877	0.00421945	0.104724	0.000833889	0.000219389	0.00324639	4.33996e-05	0.000455019	0.000579159	1.0333e-05	2.52305e-06
	GLT1D1	549	2.22045e-16	2.25738e-15	3512	1.12566e-09	6.80255e-09	510	2.22045e-16	4.20944e-15	0.027243	0	9.78206e-06	0.000156513	8.80385e-05	0	0.529912	0.00015528	0.000212854	0.000550901	0.100885	0.00279935	0.00487382	1.11904e-05	0.000128977	0.00138133	5.03835e-06	6.86775e-07
	LINC01098	550	2.22045e-16	2.25738e-15	3245	5.68777e-10	3.7203e-09	166	2.22045e-16	4.20944e-15	0.0024553	9.78206e-06	8.80385e-05	0.00249442	0	0	0.11336	0.00621538	0.0168517	0.0143404	0.000152357	4.73788e-05	0.000535626	4.04449e-06	2.78721e-05	0.00440412	2.4738e-07	7.89635e-08
	DOCK5	551	2.22045e-16	2.25738e-15	3239	5.62885e-10	3.68856e-09	477	2.22045e-16	4.20944e-15	0.00336503	0.00127167	0	7.82564e-05	9.78206e-06	0	0.0391445	0.031931	0.00029219	0.000945851	0.0122656	0.000286585	0.00249586	0.000696308	3.03068e-05	0.00034834	1.99993e-06	3.90722e-07
	ZC3H3	552	2.22045e-16	2.25738e-15	13002	0.000138227	0.00022584	55	2.22045e-16	4.20944e-15	8.80385e-05	1.95641e-05	0.000459757	0	1.95641e-05	8.80385e-05	0.0533675	0.066477	0.308149	0.00275819	0.0196828	0.0821041	9.75189e-06	2.01228e-06	1.3459e-05	2.30917e-06	7.6013e-06	5.77171e-06
	MNX1	553	2.22045e-16	2.25738e-15	1667	3.17494e-12	4.03918e-11	470	2.22045e-16	4.20944e-15	0.000459757	0	0.000410846	0	0.000185859	0.000136949	0.0125037	0.000166766	0.0141685	3.63471e-06	0.00340086	0.00863074	0.000331259	1.76082e-05	0.000243577	8.96183e-06	0.000288136	8.16854e-05
	EPHA7	554	2.22045e-16	2.25738e-15	1193	2.90828e-13	5.16262e-12	1192	1.93418e-15	2.826e-14	0.00273898	0	0.00251399	0	9.78206e-06	9.78206e-06	0.00789615	3.01374e-05	0.0119414	5.84115e-06	0.00296187	0.00427855	0.00894677	0.000101672	0.00532904	0.00143796	1.05982e-05	1.04033e-05
	MGAT4C	555	2.22045e-16	2.25738e-15	3764	2.02855e-09	1.1439e-08	147	2.22045e-16	4.20944e-15	0.00209336	9.78206e-06	0.000479321	0.000215205	0	0	0.272262	0.00416922	0.0173662	0.00226531	0.000509622	0.000238581	0.00016888	7.35134e-06	0.00026048	0.000584145	1.79396e-06	1.66144e-08
	ATRNL1	556	2.22045e-16	2.25738e-15	5186	2.50711e-08	1.02697e-07	368	2.22045e-16	4.20944e-15	0.00123254	0	0.000518449	0	0	0.0183316	0.0295147	0.00107339	0.0546749	2.60388e-05	0.00706718	0.332678	0.000713637	1.2663e-06	9.81568e-05	0.000169857	5.33956e-07	0.00423373
	DLX5	557	2.22045e-16	2.25738e-15	564	1.82229e-15	6.80936e-14	1193	2.00038e-15	2.91298e-14	0.000215205	9.78206e-06	7.82564e-05	0	0.0003815	7.82564e-05	0.00127961	6.5287e-05	0.00127694	3.70407e-06	0.002526	0.000720622	0.000987524	0.000157553	0.000254668	3.48303e-05	0.00115598	0.000500108
	ISL1	558	2.22045e-16	2.25738e-15	619	3.25453e-15	1.11545e-13	1692	4.24261e-14	4.35741e-13	8.80385e-05	9.78206e-06	9.78206e-06	0	0.000469539	0.00307157	0.000615472	0.000151277	0.000127336	7.68722e-06	0.000721662	0.020848	0.000808461	0.000180966	0.000371958	1.86298e-05	0.00582912	0.00408627
	CDK5R1	559	2.22045e-16	2.25738e-15	377	2.22045e-16	1.19646e-14	3405	3.52302e-11	1.80123e-10	0.000224987	0	5.86923e-05	0	0.00286614	0.000166295	0.000951379	2.02722e-05	0.000172343	2.52602e-05	0.00209912	0.000168676	0.00172007	0.00023451	0.00182463	0.000367144	0.0360443	0.00506341
	ANKRD33B	560	2.22045e-16	2.25738e-15	731	9.88799e-15	2.86725e-13	1113	1.12948e-15	1.75558e-14	0.000264116	9.78206e-06	0.000205423	9.78206e-06	1.95641e-05	9.78206e-06	0.00151595	0.000174319	0.00290676	0.000344557	0.000214935	8.32111e-05	0.00124461	0.000123174	0.000420484	4.19157e-05	0.000804777	0.000194419
	MIR4321	561	2.22045e-16	2.25738e-15	69	2.22045e-16	1.19646e-14	−	ND	ND	4.99009e-05	2.85441e-05	3.27784e-05	ND	8.7778e-06	4.93151e-06	4.99009e-05	2.85441e-05	3.27784e-05	ND	8.7778e-06	4.93151e-06	ND	ND	ND	ND	ND	ND
	FLT3	562	2.22045e-16	2.25738e-15	1612	2.53421e-12	3.33362e-11	967	3.41745e-16	6.14508e-15	0.000303244	1.95641e-05	9.78206e-06	9.78206e-06	0.000117385	1.95641e-05	0.0143261	0.000755284	9.32707e-05	9.83518e-05	0.00559025	0.00439629	0.000153343	0.000287386	0.000928923	0.000781217	0.000116047	3.02635e-05
	PLEKHG5	563	2.22045e-16	2.25738e-15	4434	6.59126e-09	3.1568e-08	367	2.22045e-16	4.20944e-15	8.80385e-05	0	0.000508667	0	0.000293462	0.000733654	0.00390512	0.000314399	0.0447547	0.000149882	0.0277438	0.0950944	0.000129143	2.99269e-05	0.000115863	1.07926e-05	7.84229e-05	0.000102593
	VSTM2L	564	2.22045e-16	2.25738e-15	209	2.22045e-16	1.19646e-14	3466	4.31277e-11	2.16631e-10	0.00252377	1.95641e-05	3.91282e-05	0	9.78206e-06	1.95641e-05	0.00492698	7.0502e-05	6.1311e-05	5.52032e-06	4.28072e-05	8.62533e-05	0.0130305	0.00239169	0.00404357	0.000134046	0.00183367	0.00200876
	TNFRSF1A	565	2.22045e-16	2.25738e-15	1843	6.42947e-12	7.40102e-11	687	2.22045e-16	4.20944e-15	0.000215205	1.95641e-05	1.95641e-05	9.78206e-06	9.78206e-06	0.000195641	0.00371157	0.00146098	0.00118998	0.000787206	0.000403578	0.00343414	0.000340465	9.46203e-05	0.000105012	8.15511e-05	7.27592e-05	0.000310633
	CYP26B1	566	2.22045e-16	2.25738e-15	1546	1.8479e-12	2.53419e-11	734	2.22045e-16	4.20944e-15	0.000205423	9.78206e-06	0.000195641	0	0.000166295	8.80385e-05	0.00373108	0.00102074	0.00136879	9.80975e-06	0.00447119	0.00745299	0.000320369	6.10317e-05	0.000799211	3.86063e-05	0.000196273	6.63241e-05
	JUP	567	2.22045e-16	2.25738e-15	4373	5.85796e-09	2.84465e-08	320	2.22045e-16	4.20944e-15	0.00028368	1.95641e-05	0.00110537	0	0.000215205	0	0.0129102	0.00557199	0.054019	0.000328408	0.0204686	0.00072369	0.000158772	3.21994e-05	0.000330548	8.2947e-06	7.51966e-05	3.83759e-06
	GPR26	568	2.22045e-16	2.25738e-15	105	2.22045e-16	1.19646e-14	5024	2.51083e-09	8.70513e-09	0.000156513	1.95641e-05	0.0003815	8.80385e-05	1.95641e-05	0	0.000136185	5.52051e-05	2.97263e-05	8.84854e-06	9.46868e-05	3.19444e-05	0.00571923	0.00190967	0.0959233	0.0483129	0.001293	0.000106552
	LINC00351	569	2.22045e-16	2.25738e-15	3033	3.22017e-10	2.25306e-09	668	2.22045e-16	4.20944e-15	0.000596705	9.78206e-06	0.000469539	0.00397151	0	0	0.00503049	0.00223094	0.0112583	0.03589	0.000580195	0.000241139	0.00136954	4.00173e-05	0.000389946	0.00356945	4.39349e-06	2.08659e-06
	CEP104	570	2.22045e-16	2.25738e-15	765	1.40023e-14	3.8856e-13	1536	1.86908e-14	2.11361e-13	0.000166295	1.95641e-05	7.82564e-05	9.78206e-06	8.80385e-05	9.78206e-06	0.00102405	0.00037851	0.000628109	0.000109584	0.000968532	0.000270197	0.000840917	0.000274984	0.000566341	0.000443888	0.000492996	0.000336481
	CELF4	571	2.22045e-16	2.25738e-15	2784	1.64439e-10	1.25311e-09	284	2.22045e-16	4.20944e-15	0.000303244	9.78206e-06	0.000322808	0	3.91282e-05	6.84744e-05	0.0868211	0.00189843	0.0196905	8.52368e-06	0.00557348	0.00188866	2.52886e-05	3.63472e-05	0.00011845	7.31135e-06	4.25152e-05	0.000169849
	VAV2	572	2.22045e-16	2.25738e-15	10029	1.04598e-05	2.21608e-05	19	2.22045e-16	4.20944e-15	0.000420628	9.78206e-06	0.000185859	0	8.80385e-05	3.91282e-05	0.208229	0.03604	0.12229	5.13888e-05	0.0419661	0.0871165	1.78099e-05	3.10719e-07	7.68946e-06	4.24878e-07	9.89059e-06	2.77756e-06
	CPAMD8	573	2.22045e-16	2.25738e-15	1727	4.05174e-12	4.97618e-11	939	2.86855e-16	5.24475e-15	0.000185859	9.78206e-06	8.80385e-05	9.78206e-06	9.78206e-06	0.000293462	0.0562313	0.000204156	0.000205722	4.41096e-05	0.000912332	0.04377	1.84354e-05	0.000359361	0.00177841	0.00149391	0.000108816	4.83085e-05
	LMX1A	574	2.22045e-16	2.25738e-15	753	1.29672e-14	3.65555e-13	1311	4.22221e-15	5.61631e-14	0.00291505	9.78206e-06	1.95641e-05	0	0.000166295	9.78206e-06	0.00422452	0.000356348	0.000248388	6.24882e-06	0.00173833	0.00157757	0.0186588	0.000176109	0.000516328	0.000174721	0.000490318	1.26064e-05
	ITPRIPL2	575	2.22045e-16	2.25738e-15	285	2.22045e-16	1.19646e-14	3174	1.5686e-11	8.60166e-11	0.000215205	9.78206e-06	0.000136949	9.78206e-06	8.80385e-05	9.78206e-06	0.000146551	5.05358e-05	0.00134707	9.08115e-06	0.000790136	4.20998e-05	0.0105183	0.0011641	0.000533689	0.00209736	0.000671598	0.00211882
	CDH18	576	2.22045e-16	2.25738e-15	8819	3.20177e-06	7.71236e-06	49	2.22045e-16	4.20944e-15	0.0100853	9.78206e-06	0.000136949	0.000215205	0	0	0.294218	0.0333036	0.0596482	0.0103225	0.00532834	0.00121014	0.00183797	4.55151e-07	1.13074e-05	0.000138416	1.11074e-07	4.5463e-08
	FOXL2NB	577	2.22045e-16	2.25738e-15	129	2.22045e-16	1.19646e-14	4797	1.46753e-09	5.32925e-09	0.000146731	9.78206e-06	0.00159448	0	0.000107603	9.78206e-06	9.02847e-05	3.72254e-05	0.000299244	1.26315e-05	0.000212734	1.07934e-05	0.00812784	0.00249253	0.100743	0.000449174	0.00276196	0.00146755
	LINC01446	578	2.22045e-16	2.25738e-15	1426	1.01138e-12	1.50235e-11	837	2.22045e-16	4.20944e-15	0.00134992	0	9.78206e-06	0.000704308	0.000821693	0	0.0141718	0.000198421	0.0005341	0.00278406	0.0135719	1.51617e-05	0.00163114	2.60836e-05	6.04376e-05	0.00324703	0.000880695	3.06946e-06
	MTA3	579	2.22045e-16	2.25738e-15	94	2.22045e-16	1.19646e-14	6026	2.04871e-08	5.92424e-08	0.00043041	9.78206e-06	0.000185859	0	0.000156513	1.95641e-05	0.000251563	3.12338e-05	2.57564e-05	8.26556e-06	6.51715e-05	4.12556e-05	0.0152638	0.00302729	0.037049	0.00108645	0.011984	0.0037403
	FOXE1	580	2.22045e-16	2.25738e-15	43	2.22045e-16	1.19646e-14	−	ND	ND	0.0013515	2.72846e-06	1.62249e-05	1.56227e-06	0.000187907	1.96103e-05	0.0013515	2.72846e-06	1.62249e-05	1.56227e-06	0.000187907	1.96103e-05	ND	ND	ND	ND	ND	ND
	SH3RF3	581	2.22045e-16	2.25738e-15	5740	6.27643e-08	2.32286e-07	101	2.22045e-16	4.20944e-15	0.00112494	0	0.000694526	0	0.000234769	9.78206e-06	0.195077	0.000283948	0.194334	0.000133054	0.142889	0.00155324	9.41788e-05	2.10104e-06	4.55773e-05	1.63267e-06	1.18417e-05	1.22454e-05
	TESPA1	582	2.22045e-16	2.25738e-15	464	4.82941e-16	2.20105e-14	2141	3.50278e-13	2.84591e-12	0.000166295	1.95641e-05	0.000107603	0.000215205	8.80385e-05	0	0.00111038	9.9011e-05	0.000323999	0.000388264	0.000531502	2.24112e-05	0.000716387	0.00165405	0.00185773	0.00339549	0.000905355	3.83416e-05
	ZBTB16	583	2.22045e-16	2.25738e-15	2192	2.61114e-11	2.52731e-10	536	2.22045e-16	4.20944e-15	0.000215205	1.95641e-05	0.000401064	0	2.93462e-05	1.95641e-05	0.00373711	0.00351578	0.0157718	3.00871e-05	0.0029102	0.00192729	0.000393505	3.78556e-05	0.000202549	2.38759e-05	7.81107e-05	0.000101046
	MDFI	584	2.22045e-16	2.25738e-15	307	2.22045e-16	1.19646e-14	2465	1.37867e-12	9.73374e-12	0.000205423	9.78206e-06	0.000224987	0	6.84744e-05	0.000205423	0.000629346	6.02593e-05	0.000246032	2.21074e-06	0.000578995	0.00133221	0.00194142	0.000423473	0.00666063	0.000435815	0.00055519	0.000922511
	PRKAG2	585	2.22045e-16	2.25738e-15	4267	5.00571e-09	2.49103e-08	196	2.22045e-16	4.20944e-15	0.000518449	9.78206e-06	0.000440193	0	8.80385e-05	9.78206e-06	0.0812331	0.00221016	0.0298324	2.3747e-05	0.0166492	0.00741559	6.7559e-05	1.74512e-05	0.000132078	4.16589e-06	2.33975e-05	1.20722e-05
	CPLX2	586	2.22045e-16	2.25738e-15	766	1.41183e-14	3.90731e-13	1385	6.70696e-15	8.43685e-14	0.00341394	9.78206e-06	7.82564e-05	0	9.78206e-06	6.84744e-05	0.00857436	0.000156451	0.00046736	5.86456e-06	0.000739126	0.00259296	0.0118678	0.000184518	0.000768311	0.000153385	9.5907e-05	0.000124014
	MEIS1	587	2.22045e-16	2.25738e-15	3930	2.81075e-09	1.51838e-08	218	2.22045e-16	4.20944e-15	9.78206e-06	8.80385e-05	0.000909731	0	4.89103e-05	0.000215205	0.0016104	0.0149864	0.204017	4.28781e-06	0.0069141	0.0545417	1.56055e-05	2.48702e-05	6.58239e-05	1.49797e-05	4.12375e-05	2.71433e-05
	ADAMTS2	588	2.22045e-16	2.25738e-15	4739	1.10405e-08	4.9475e-08	164	2.22045e-16	4.20944e-15	0.00104668	9.78206e-06	0.000410846	0	0.000440193	0	0.180865	0.00285659	0.0483582	0.000107721	0.102693	0.000144734	9.16387e-05	1.17061e-05	7.02708e-05	4.67908e-06	3.83822e-05	1.34611e-06
	SND1	589	2.22045e-16	2.25738e-15	3019	3.11051e-10	2.1864e-09	343	2.22045e-16	4.20944e-15	0.00166295	9.78206e-06	0.000264116	0	1.95641e-05	9.78206e-06	0.0584622	0.00124994	0.00909329	0.000515797	0.002976	0.00059748	0.000554629	8.39397e-06	0.000210502	6.77879e-06	6.00406e-05	3.60547e-05
	SNCA	590	2.22045e-16	2.25738e-15	1533	1.7168e-12	2.37429e-11	1107	1.01782e-15	1.60389e-14	0.061177	9.78206e-06	1.95641e-05	9.78206e-06	0	9.78206e-06	0.558671	0.00036399	0.000305253	2.6372e-05	0.000328009	0.00291943	0.016207	0.000156958	0.000344917	0.00257519	1.31232e-05	1.27013e-05
	PKHD1	591	2.22045e-16	2.25738e-15	5540	4.62858e-08	1.77504e-07	150	2.22045e-16	4.20944e-15	0.0216281	1.95641e-05	9.78206e-06	0.00116406	0	0	0.251678	0.0295734	0.00470463	0.0441561	0.000892552	0.000159867	0.00718964	6.5933e-06	4.30455e-06	0.000428909	3.41028e-07	9.01975e-08
	FEZF1	592	2.22045e-16	2.25738e-15	124	2.22045e-16	1.19646e-14	−	ND	ND	0.000368044	8.94569e-06	0.000148278	9.33457e-06	9.32939e-05	5.28767e-05	0.000368044	8.94569e-06	0.000148278	9.33457e-06	9.32939e-05	5.28767e-05	ND	ND	ND	ND	ND	ND
	RALGAPA2	593	2.22045e-16	2.25738e-15	7552	8.16371e-07	2.29586e-06	141	2.22045e-16	4.20944e-15	0.000107603	1.95641e-05	8.80385e-05	0	8.80385e-05	0.000489103	0.019569	0.0154115	0.00929115	0.000830016	0.0170408	0.180705	3.15916e-05	8.62087e-06	4.38436e-05	3.1655e-06	3.17918e-05	2.649e-05
	FAM153B	594	2.22045e-16	2.25738e-15	199	2.22045e-16	1.19646e-14	3270	2.18801e-11	1.16471e-10	8.80385e-05	1.95641e-05	0.000851039	9.78206e-06	9.78206e-06	9.78206e-06	6.69914e-05	0.000156293	0.00173873	1.61696e-05	7.03818e-06	0.000574902	0.00811033	0.000779249	0.00698976	0.00261658	0.00143915	0.000171646
	SHISA2	595	2.22045e-16	2.25738e-15	80	2.22045e-16	1.19646e-14	5686	1.02231e-08	3.13261e-08	0.000498885	9.78206e-06	9.78206e-06	9.78206e-06	0.000586923	9.78206e-06	0.000440865	1.96123e-05	1.08666e-05	1.99537e-06	0.000537454	3.23089e-05	0.0115912	0.00188532	0.00720137	0.0256261	0.0120966	0.000748566
	LRFN2	596	2.22045e-16	2.25738e-15	866	3.59991e-14	8.80695e-13	1045	6.24811e-16	1.04326e-14	0.000577141	9.78206e-06	0.00147709	0	0.00028368	0	0.00498171	0.000217867	0.0101853	9.05148e-06	0.000747092	0.000268707	0.00129044	0.000365947	0.00257541	0.000265564	0.00270168	2.51175e-07
	ATXN7L1	597	2.22045e-16	2.25738e-15	3598	1.35587e-09	7.99842e-09	439	2.22045e-16	4.20944e-15	0.000723872	0	0.00061627	0	5.86923e-05	0.000215205	0.0690674	0.000784972	0.0187089	0.00021828	0.00175403	0.00872195	0.000139086	1.12133e-05	0.00038822	1.16081e-05	0.000180836	0.000147318
	GNGT1	598	2.22045e-16	2.25738e-15	7491	7.50699e-07	2.1284e-06	329	2.22045e-16	4.20944e-15	1.95641e-05	0.00172164	1.95641e-05	0.00465626	0	9.78206e-06	0.0133351	0.0368554	0.00687941	0.0865868	0.00284199	0.00776532	1.03937e-05	0.000937997	1.83468e-05	0.00189911	2.44945e-06	1.1811e-05
	PRKCA	599	2.22045e-16	2.25738e-15	3151	4.50248e-10	3.03262e-09	394	2.22045e-16	4.20944e-15	0.000655398	9.78206e-06	0.00033259	0	1.95641e-05	3.91282e-05	0.0373295	0.0019518	0.0154444	0.000109171	0.00201222	0.00378839	0.000221409	1.50967e-05	0.000159382	1.25639e-05	9.51446e-05	6.76657e-05
	LHX5	600	2.22045e-16	2.25738e-15	1462	1.17996e-12	1.71013e-11	612	2.22045e-16	4.20944e-15	3.91282e-05	1.95641e-05	1.95641e-05	0	0.00231835	0.000107603	0.00113909	0.000520501	0.00331967	6.17425e-06	0.0128103	0.00658165	0.000212892	0.000289933	5.73837e-05	5.98086e-06	0.00428625	9.62826e-05
	PP14571	601	2.22045e-16	2.25738e-15	695	6.87751e-15	2.10016e-13	1463	1.13203e-14	1.34458e-13	0.00758109	9.78206e-06	0.00147709	0	9.78206e-06	0	0.0456171	8.58581e-05	0.00571862	3.64545e-05	0.000203548	1.89932e-05	0.00744243	0.000127979	0.00452046	2.43359e-05	0.000138016	0.000380704
	DBX1	602	2.22045e-16	2.25738e-15	101	2.22045e-16	1.19646e-14	2736	3.73841e-12	2.37787e-11	0.00033259	9.78206e-06	1.95641e-05	0	0.0003815	0.000313026	0.000440859	1.92669e-05	0.000115973	3.15716e-07	0.000585595	0.000567691	0.00555736	0.00054936	0.00180534	3.50941e-05	0.00487079	0.00402883
	LINC00971	603	2.22045e-16	2.25738e-15	1559	1.97022e-12	2.67949e-11	1061	7.18439e-16	1.18228e-14	0.00291505	1.95641e-05	0.000215205	0.00033259	0	0	0.0342208	0.000654839	0.00172225	0.000652187	0.000147708	0.00049295	0.00229148	0.000263532	0.000757608	0.00380229	2.01236e-05	7.30958e-06
	GAD1	604	2.22045e-16	2.25738e-15	1830	6.28656e-12	7.28712e-11	723	2.22045e-16	4.20944e-15	0.000107603	7.82564e-05	0.00043041	0	0.000195641	9.78206e-06	0.00277583	0.00294713	0.0156213	8.04161e-06	0.00576432	0.00115836	0.000221784	0.000113391	0.000244934	7.74684e-05	0.000190391	8.29283e-05
	BAIAP2L2	605	2.22045e-16	2.25738e-15	816	2.18668e-14	5.68271e-13	1588	2.48727e-14	2.72173e-13	8.80385e-05	9.78206e-06	8.80385e-05	9.78206e-06	0.000215205	3.91282e-05	0.000721601	0.000190197	0.00048526	0.000290708	0.00101213	0.000586541	0.000728591	0.000202594	0.000776599	0.000162996	0.00151705	0.000468374
	PRDM14	606	2.22045e-16	2.25738e-15	134	2.22045e-16	1.19646e-14	4678	1.10849e-09	4.12759e-09	0.000342372	9.78206e-06	1.95641e-05	1.95641e-05	0.000205423	9.78206e-06	0.00131812	3.36765e-05	2.61695e-05	4.71641e-06	0.000605102	1.2446e-05	0.00191288	0.00100617	0.00436459	0.0410829	0.00194568	0.00398587
	RPS6KA4	607	2.22045e-16	2.25738e-15	3967	2.96302e-09	1.58574e-08	358	2.22045e-16	4.20944e-15	3.91282e-05	3.91282e-05	0.000146731	1.95641e-05	1.95641e-05	1.95641e-05	0.00439452	0.00519702	0.0134927	0.00270013	0.00284429	0.0035793	5.98052e-05	4.82965e-05	5.59335e-05	5.24553e-05	5.37927e-05	4.45744e-05
	EMB	608	2.22045e-16	2.25738e-15	1054	1.35431e-13	2.71936e-12	1837	9.54105e-14	9.03071e-13	0.000205423	1.95641e-05	0.000244551	0.00106624	9.78206e-06	0	0.00342445	0.000143894	0.000339583	0.00210597	0.00102672	0.000245786	0.000342284	0.00126268	0.00507723	0.00820569	9.49519e-05	3.50793e-05
	PTH2R	609	2.22045e-16	2.25738e-15	12466	8.85975e-05	0.000150965	132	2.22045e-16	4.20944e-15	0.000205423	9.78206e-06	0.000146731	0.000469539	9.78206e-06	9.78206e-06	0.0256566	0.00617955	0.0203922	0.00649675	0.364905	0.353535	4.62242e-05	1.42381e-05	3.59333e-05	0.000652729	2.10004e-07	1.78992e-07
	PRDM6	610	2.22045e-16	2.25738e-15	1189	2.86303e-13	5.09714e-12	998	4.25601e-16	7.41617e-15	0.000352154	9.78206e-06	0.000518449	0	2.93462e-05	7.82564e-05	0.00689844	0.000192986	0.00400366	1.08425e-05	0.00199433	0.00179307	0.000377039	0.000149639	0.00135602	8.8761e-05	0.000116658	0.000180778
	NXPH3	611	2.22045e-16	2.25738e-15	594	2.53138e-15	8.99465e-14	1684	4.14551e-14	4.28035e-13	0.000322808	9.78206e-06	0.000215205	0	0.000156513	8.80385e-05	0.000719304	0.000117406	0.00236778	3.30132e-06	0.00055136	0.00284824	0.00331272	0.000187865	0.000611069	0.000255279	0.00142806	0.000169719
	HPCAL1	612	2.22045e-16	2.25738e-15	5734	6.23711e-08	2.31072e-07	225	2.22045e-16	4.20944e-15	0.0003815	9.78206e-06	0.000596705	0	7.82564e-05	1.95641e-05	0.0209502	0.00398649	0.127126	0.000451539	0.0116403	0.00565337	0.000138039	1.1057e-05	5.28286e-05	9.56939e-06	2.85251e-05	2.18215e-05
	FEV	613	2.22045e-16	2.25738e-15	417	2.5343e-16	1.31222e-14	2167	4.06489e-13	3.26313e-12	0.00292483	9.78206e-06	0.00168251	0	1.95641e-05	0	0.00458813	8.57922e-05	0.00441215	7.74668e-06	0.000132634	4.52073e-05	0.0174094	0.000580423	0.0074979	3.55509e-05	0.00147856	7.70685e-05
	SH3GL2	614	2.22045e-16	2.25738e-15	2432	5.92161e-11	5.16539e-10	778	2.22045e-16	4.20944e-15	0.00071409	9.78206e-06	0.000518449	9.78206e-06	7.82564e-05	0	0.00511404	0.00109369	0.0101394	4.65224e-05	0.00693153	0.0048996	0.00183001	8.18745e-05	0.000540428	0.000888697	4.75359e-05	5.27922e-07
	C7orf50	615	2.22045e-16	2.25738e-15	14812	0.000556518	0.000798283	50	2.22045e-16	4.20944e-15	0.000342372	8.80385e-05	0.000528231	0	9.78206e-06	1.95641e-05	0.286082	0.163052	0.265209	0.00502578	0.00630576	0.0810826	8.73384e-06	2.35266e-06	2.1447e-05	1.46455e-06	8.46826e-06	2.44807e-06
	TFAP2E	616	2.22045e-16	2.25738e-15	97	2.22045e-16	1.19646e-14	5333	4.62197e-09	1.50982e-08	0.000107603	9.78206e-06	0.000224987	9.78206e-06	0.000215205	9.78206e-06	6.23465e-05	2.28384e-05	0.000142019	1.02109e-05	7.36832e-05	3.55844e-05	0.0102411	0.0011996	0.0116914	0.00259745	0.0177102	0.00216344
	FLT1	617	2.22045e-16	2.25738e-15	1600	2.43127e-12	3.22212e-11	895	2.22045e-16	4.20944e-15	0.00184881	0.000166295	9.78206e-06	9.78206e-06	9.78206e-06	9.78206e-06	0.0152587	0.000932308	0.000149259	6.7484e-05	0.00440868	0.00368376	0.00243902	0.00088501	0.00037961	0.000555031	5.95999e-06	3.22122e-06
	HOXA9	618	2.22045e-16	2.25738e-15	62	2.22045e-16	1.19646e-14	−	ND	ND	0.000101259	1.47091e-05	8.967e-05	5.55708e-06	0.00170798	1.87951e-07	0.000101259	1.47091e-05	8.967e-05	5.55708e-06	0.00170798	1.87951e-07	ND	ND	ND	ND	ND	ND
	DNHD1	619	2.22045e-16	2.25738e-15	762	1.38878e-14	3.86389e-13	1678	4.0697e-14	4.21453e-13	0.000127167	9.78206e-06	0.000498885	9.78206e-06	8.80385e-05	9.78206e-06	0.00101451	0.000150613	0.00141681	0.000333831	0.000444248	0.000215479	0.000646934	0.00021643	0.00360139	0.000198752	0.000833865	0.000275787
	HOXD13	620	2.22045e-16	2.25738e-15	91	2.22045e-16	1.19646e-14	−	ND	ND	0.000580424	9.72991e-06	0.000116552	2.23468e-06	0.000278536	1.41073e-05	0.000580424	9.72991e-06	0.000116552	2.23468e-06	0.000278536	1.41073e-05	ND	ND	ND	ND	ND	ND
	TLX1NB	621	2.22045e-16	2.25738e-15	465	4.95844e-16	2.24544e-14	2354	8.97198e-13	6.63212e-12	0.000166295	8.80385e-05	0.00449975	0	0.000107603	0	0.00290466	0.000163687	0.00745693	6.0941e-06	0.000426596	1.84031e-05	0.000303929	0.00249857	0.021157	0.000103773	0.00148747	0.000302928
	PPP1R16B	622	2.22045e-16	2.25738e-15	1027	1.11962e-13	2.3078e-12	1530	1.78214e-14	2.02412e-13	0.000107603	0.000185859	0.000586923	0	9.78206e-06	8.80385e-05	0.00252489	0.000808649	0.00614887	9.86725e-06	0.000816374	0.000709892	0.000238087	0.00120237	0.00106258	0.00074724	5.96442e-05	0.000674401
	SERPINB7	623	2.22045e-16	2.25738e-15	1918	8.92479e-12	9.86781e-11	1581	2.40301e-14	2.63877e-13	7.82564e-05	0.000146731	8.80385e-05	0.0337774	9.78206e-06	0	0.00125239	0.000970028	0.00114483	0.111759	0.000362515	0.000181648	0.000262983	0.000781783	0.000432649	0.0319756	0.000123354	3.64083e-05
	SPON2	624	2.22045e-16	2.25738e-15	1210	3.21891e-13	5.62953e-12	1567	2.2227e-14	2.46402e-13	0.000361936	0	0.000224987	0	0.000919513	0.000215205	0.000818305	5.69632e-05	0.00252271	5.84736e-05	0.0181143	0.00189364	0.00338833	0.000152085	0.000636463	6.65857e-05	0.000772272	0.000694081
	SMOC2	625	2.22045e-16	2.25738e-15	1907	8.50231e-12	9.45471e-11	974	4.17409e-16	7.28796e-15	0.00736589	0	9.78206e-06	0	0.000704308	0.000195641	0.133417	0.000245066	0.000498306	1.70835e-05	0.00406146	0.00856661	0.00244689	3.16768e-06	0.000195185	0.000336487	0.00224792	0.000122483
	IKZF1	626	2.22045e-16	2.25738e-15	1399	8.71051e-13	1.31953e-11	1052	7.04213e-16	1.16105e-14	0.00185859	0	9.78206e-06	9.78206e-06	0.00291505	9.78206e-06	0.01841	0.000123159	0.000123946	0.000187222	0.00980574	0.00140818	0.00203464	4.81995e-05	0.000132415	0.000224437	0.00810432	1.05955e-05
	LINC01097	627	2.22045e-16	2.25738e-15	343	2.22045e-16	1.19646e-14	2601	2.30894e-12	1.5446e-11	0.000489103	8.80385e-05	0.000851039	0	9.78206e-06	9.78206e-06	0.000521033	0.000252309	0.00283127	6.77768e-06	0.000130844	5.84101e-05	0.00918933	0.00173612	0.00430606	4.75749e-05	0.000483148	0.00138978
	NAV1	628	2.22045e-16	2.25738e-15	702	7.25884e-15	2.19188e-13	1331	4.77135e-15	6.23094e-14	0.0016336	0	0.000205423	0	0.000313026	0.000107603	0.0221561	5.60275e-06	0.000596381	1.1794e-05	0.00239152	0.00160549	0.0014413	5.24349e-05	0.00188479	4.06455e-05	0.00096977	0.000373983
	IRX4	629	2.22045e-16	2.25738e-15	1702	3.71448e-12	4.62875e-11	728	2.22045e-16	4.20944e-15	0.000391282	0.000195641	1.95641e-05	0	0.00043041	9.78206e-06	0.0106526	0.00514578	0.000807815	5.54724e-05	0.0115267	0.000133084	0.000291411	0.000209505	0.000260125	2.00901e-05	0.000331996	0.000113249
	CTNND2	630	2.22045e-16	2.25738e-15	1170	2.6046e-13	4.71397e-12	1032	6.07641e-16	1.01916e-14	0.000978206	9.78206e-06	0.000136949	0	0.000185859	1.95641e-05	0.0101728	0.00109782	0.00151498	1.65337e-05	0.00269467	0.00024642	0.00150243	9.30502e-06	0.000464448	0.000108059	0.000380128	0.000796764
	DOCK1	631	2.22045e-16	2.25738e-15	1871	7.33048e-12	8.3123e-11	861	2.22045e-16	4.20944e-15	0.000821693	9.78206e-06	0.000136949	0	0.000215205	1.95641e-05	0.0249724	0.000680041	0.0015855	7.19642e-05	0.00500231	0.00084353	0.000480871	8.45357e-05	0.000436711	5.03794e-05	0.000266773	0.00018679
	NKX2-6	632	2.22045e-16	2.25738e-15	121	2.22045e-16	1.19646e-14	3249	2.06283e-11	1.10516e-10	0.000234769	9.78206e-06	9.78206e-06	0	0.00307157	0.000273898	0.000807926	1.11737e-05	2.35354e-05	1.10835e-06	0.00182115	0.000573961	0.00209272	0.000902127	0.00162534	5.4873e-05	0.0468708	0.00338178
	COL25A1	633	2.22045e-16	2.25738e-15	869	3.63713e-14	8.86743e-13	929	2.22045e-16	4.20944e-15	0.00205423	9.78206e-06	0.000410846	0	0.000469539	0	0.0135529	0.000194991	0.00283164	5.37429e-06	0.00505881	9.98785e-05	0.00328172	0.00020601	0.00125298	0.000546082	0.000838876	6.99891e-08
	SERPINB4	634	2.22045e-16	2.25738e-15	790	1.75181e-14	4.69592e-13	2383	1.01388e-12	7.40377e-12	8.80385e-05	0.000156513	8.80385e-05	0.0179305	9.78206e-06	0	0.000748187	0.000591755	0.000275853	0.0191887	0.000137252	2.78834e-05	0.000496972	0.00129547	0.00141065	0.0708404	0.000217	6.18011e-05
	MS4A4A	635	2.22045e-16	2.25738e-15	872	3.68543e-14	8.95441e-13	2068	2.61201e-13	2.19681e-12	0.000195641	1.95641e-05	0.000195641	0.00832453	9.78206e-06	0	0.00111496	0.000237153	0.000480162	0.0624724	9.83403e-05	2.64393e-05	0.000956801	0.000455965	0.00219462	0.00622969	0.000274738	0.000113716
	NRP2	636	2.22045e-16	2.25738e-15	1697	3.56283e-12	4.4528e-11	815	2.22045e-16	4.20944e-15	1.95641e-05	0.000205423	0.000626052	0	0.000156513	1.95641e-05	0.000288644	0.0134668	0.0108549	2.56128e-05	0.00362776	0.00091659	0.000542328	8.8244e-05	0.000688544	2.45319e-05	0.000212251	0.000163082
	HOXD12	637	2.22045e-16	2.25738e-15	70	2.22045e-16	1.19646e-14	−	ND	ND	0.000234372	4.31905e-05	0.000121564	1.64608e-06	0.000389415	1.31974e-06	0.000234372	4.31905e-05	0.000121564	1.64608e-06	0.000389415	1.31974e-06	ND	ND	ND	ND	ND	ND
	SLC32A1	638	2.22045e-16	2.25738e-15	1163	2.50662e-13	4.56381e-12	1002	4.63959e-16	8.02368e-15	0.000547795	9.78206e-06	9.78206e-06	0	0.00291505	7.82564e-05	0.0157451	0.000332742	0.000288584	4.39222e-06	0.00646947	0.00414072	0.000395997	0.000159025	0.000282669	8.67306e-06	0.0120061	8.50141e-05
	NEUROG1	639	2.22045e-16	2.25738e-15	99	2.22045e-16	1.19646e-14	−	ND	ND	8.3534e-05	3.42913e-05	0.000164553	1.59477e-05	4.77263e-05	1.7326e-05	8.3534e-05	3.42913e-05	0.000164553	1.59477e-05	4.77263e-05	1.7326e-05	ND	ND	ND	ND	ND	ND
	PRAC1	640	2.22045e-16	2.25738e-15	87	2.22045e-16	1.19646e-14	−	ND	ND	0.000101459	0.000136031	0.00034601	3.94543e-06	0.000147891	1.50352e-06	0.000101459	0.000136031	0.00034601	3.94543e-06	0.000147891	1.50352e-06	ND	ND	ND	ND	ND	ND
	AATK	641	2.22045e-16	2.25738e-15	2892	2.13471e-10	1.56602e-09	620	2.22045e-16	4.20944e-15	0.000371718	9.78206e-06	0.000234769	0	7.82564e-05	0.000254333	0.0119274	0.00105889	0.0105576	0.000137284	0.00161027	0.0133626	0.000233993	5.62654e-05	0.000161661	4.1925e-05	0.000212792	0.000133718
	CACNA2D2	642	2.22045e-16	2.25738e-15	2802	1.71766e-10	1.30056e-09	481	2.22045e-16	4.20944e-15	0.00105646	9.78206e-06	0.0003815	0	0.000136949	9.78206e-06	0.174274	0.00158453	0.00695055	1.86171e-05	0.00529429	0.00161888	9.79528e-05	4.74484e-05	0.000426209	1.74749e-05	0.000127248	5.00303e-05
	EPB41L3	643	2.22045e-16	2.25738e-15	3085	3.74775e-10	2.57812e-09	798	2.22045e-16	4.20944e-15	0.0651876	5.86923e-05	9.78206e-06	0	0	0.000469539	0.663265	0.00552516	0.000124951	2.61208e-05	0.00714505	0.00885387	0.0150844	5.65819e-05	8.77212e-05	0.000221236	1.23507e-06	0.00050168
	GFI1	644	2.22045e-16	2.25738e-15	1765	4.74887e-12	5.70723e-11	614	2.22045e-16	4.20944e-15	0.000919513	9.78206e-06	9.78206e-06	9.78206e-06	0.000205423	3.91282e-05	0.0591463	0.000502678	0.000133172	0.000409478	0.00270396	0.00113694	0.000237968	3.10016e-05	0.000179188	2.33936e-05	0.000449813	0.000225856
	DCHS1	645	2.22045e-16	2.25738e-15	400	2.29994e-16	1.22001e-14	2631	2.64158e-12	1.74665e-11	0.000185859	9.78206e-06	0.000146731	9.78206e-06	0.000107603	4.89103e-05	0.000409452	5.15407e-05	0.000467088	3.95844e-05	0.000517541	0.000358813	0.00247918	0.000885739	0.00157017	0.000738322	0.00123202	0.000815348
	SLC15A3	646	2.22045e-16	2.25738e-15	232	2.22045e-16	1.19646e-14	4063	2.46509e-10	1.05673e-09	9.78206e-05	2.93462e-05	0.000205423	9.78206e-06	9.78206e-06	0.000185859	0.000235228	0.000178259	7.23704e-05	0.000150085	2.29607e-05	0.000158465	0.00241998	0.00127219	0.0153478	0.000491888	0.00325002	0.00616057
	KCNA3	647	2.22045e-16	2.25738e-15	42	2.22045e-16	1.19646e-14	−	ND	ND	0.129194	1.3527e-05	6.21599e-06	8.76456e-07	7.83749e-05	7.41756e-06	0.129194	1.3527e-05	6.21599e-06	8.76456e-07	7.83749e-05	7.41756e-06	ND	ND	ND	ND	ND	ND
	FOXL2	648	2.22045e-16	2.25738e-15	108	2.22045e-16	1.19646e-14	−	ND	ND	7.40008e-05	3.11774e-05	0.00027348	1.06066e-05	0.000172103	8.92037e-06	7.40008e-05	3.11774e-05	0.00027348	1.06066e-05	0.000172103	8.92037e-06	ND	ND	ND	ND	ND	ND
	EYS	649	2.22045e-16	2.25738e-15	−	ND	ND	419	2.22045e-16	4.20944e-15	0.000715402	1.35915e-05	0.000164541	0.000442258	3.62373e-06	2.95432e-06	ND	ND	ND	ND	ND	ND	0.000715402	1.35915e-05	0.000164541	0.000442258	3.62373e-06	2.95432e-06
	NKAIN2	650	2.22045e-16	2.25738e-15	9484	6.37582e-06	1.4283e-05	118	2.22045e-16	4.20944e-15	0.00591814	0.000518449	0.000176077	9.78206e-06	0	0	0.0964131	0.0989486	0.0994304	0.000280977	0.0559686	0.00618426	0.00241567	5.38919e-05	8.95997e-06	0.000250272	8.42315e-08	6.16622e-08
	MYO16	651	2.22045e-16	2.25738e-15	2072	1.69504e-11	1.73532e-10	717	2.22045e-16	4.20944e-15	8.80385e-05	1.95641e-05	0.000156513	9.78206e-06	1.95641e-05	0.000176077	0.00244405	0.00210476	0.0028377	0.000131746	0.0136876	0.000809657	0.000187491	9.26189e-05	0.00026858	0.000181787	7.54248e-06	0.00109948
	PCDH7	652	2.22045e-16	2.25738e-15	2080	1.76768e-11	1.80274e-10	751	2.22045e-16	4.20944e-15	0.00071409	0	0.000215205	0	0.000547795	0.000215205	0.012945	0.0007036	0.00732552	9.48285e-06	0.0132589	0.00266562	0.000716656	3.96689e-06	0.00017952	0.000164465	0.000446038	0.000575738
	LDLRAD4	653	2.22045e-16	2.25738e-15	6559	2.08192e-07	6.74249e-07	121	2.22045e-16	4.20944e-15	0.000185859	9.78206e-06	0.000391282	0	0.000342372	8.80385e-05	0.0176234	0.00143786	0.112704	4.94114e-05	0.170873	0.0560225	5.88121e-05	8.10637e-06	2.76505e-05	3.54335e-06	1.45999e-05	9.20252e-06
	NYAP2	654	2.22045e-16	2.25738e-15	−	ND	ND	256	2.22045e-16	4.20944e-15	0.0069646	3.97251e-05	8.32972e-06	0.001214	2.00539e-07	3.55301e-07	ND	ND	ND	ND	ND	ND	0.0069646	3.97251e-05	8.32972e-06	0.001214	2.00539e-07	3.55301e-07
	SPRR2A	655	2.22045e-16	2.25738e-15	1943	1.01897e-11	1.1113e-10	1449	1.06165e-14	1.27224e-13	1.95641e-05	0.000215205	0.000215205	0.036849	9.78206e-06	0	0.000522791	0.00178992	0.00127721	0.242493	0.000767242	5.35554e-05	0.000341251	0.000828861	0.00124516	0.0169352	5.57676e-05	1.54069e-05
	LOC440040	656	2.22045e-16	2.25738e-15	815	2.18605e-14	5.68271e-13	1500	1.39477e-14	1.6149e-13	1.95641e-05	0.000352154	8.80385e-05	9.78206e-06	0.000215205	9.78206e-06	0.000171226	0.00226611	0.000146275	9.89391e-05	0.00642055	0.000318688	0.000728	0.00115705	0.00296741	0.000315884	0.000214688	4.10092e-05
	FOXB2	657	2.22045e-16	2.25738e-15	111	2.22045e-16	1.19646e-14	−	ND	ND	0.000743937	6.3977e-06	0.000122131	3.63614e-06	0.000322911	1.83338e-05	0.000743937	6.3977e-06	0.000122131	3.63614e-06	0.000322911	1.83338e-05	ND	ND	ND	ND	ND	ND
	GBP3	658	2.22045e-16	2.25738e-15	438	4.31021e-16	2.02067e-14	2903	6.47873e-12	3.88457e-11	1.95641e-05	8.80385e-05	8.80385e-05	2.93462e-05	2.93462e-05	8.80385e-05	0.000103318	0.000317329	0.000164951	0.000302584	0.000203668	0.00043577	0.00148259	0.00129427	0.0032803	0.000772868	0.00114536	0.00127453
	LBX1	659	2.22045e-16	2.25738e-15	93	2.22045e-16	1.19646e-14	−	ND	ND	5.39702e-05	6.24301e-05	0.000236515	2.37838e-06	0.000131866	3.05209e-05	5.39702e-05	6.24301e-05	0.000236515	2.37838e-06	0.000131866	3.05209e-05	ND	ND	ND	ND	ND	ND
	LCP1	660	2.22045e-16	2.25738e-15	392	2.22045e-16	1.19646e-14	3427	3.77143e-11	1.91589e-10	5.86923e-05	9.78206e-06	9.78206e-06	9.78206e-06	0.00119341	0.000469539	0.000291756	6.93298e-05	6.41326e-05	3.52707e-05	0.0015733	0.000871373	0.00107469	0.00103229	0.0014585	0.000525951	0.0125286	0.00500215
	OSBPL2	661	2.22045e-16	2.25738e-15	3158	4.6248e-10	3.10813e-09	610	2.22045e-16	4.20944e-15	0.000635834	9.78206e-06	0.000371718	0	0.000342372	9.78206e-06	0.0180317	0.00126876	0.0180712	0.000106395	0.0252568	0.000869626	0.000431946	4.72028e-05	0.000155502	7.21509e-05	9.89622e-05	5.77797e-05
	ALX4	662	2.22045e-16	2.25738e-15	578	1.95319e-15	7.2173e-14	2145	3.5814e-13	2.90438e-12	0.000205423	1.95641e-05	0.00061627	0	0.000146731	1.95641e-05	0.00171889	0.000289966	0.00111921	7.35541e-06	0.000828677	0.000228501	0.000717516	0.00043576	0.00654902	0.000202542	0.00088391	0.000725727
	MMRN1	663	2.22045e-16	2.25738e-15	431	3.20566e-16	1.59043e-14	2700	3.32588e-12	2.14303e-11	0.00231835	9.78206e-06	0.000205423	3.91282e-05	1.95641e-05	0	0.00161388	5.05556e-05	0.000338132	7.20329e-05	0.000601846	8.74838e-05	0.0336731	0.000926224	0.00334767	0.00352715	0.000197927	4.55879e-05
	NTRK3	664	2.22045e-16	2.25738e-15	3749	1.95872e-09	1.10906e-08	351	2.22045e-16	4.20944e-15	0.000156513	9.78206e-06	0.000489103	0	0.000215205	0.000185859	0.00582367	0.00936716	0.0276606	1.31379e-05	0.00915757	0.0287045	0.000132695	4.60136e-06	0.000174887	2.69031e-05	0.000173178	3.62252e-05
	ASIC2	665	2.22045e-16	2.25738e-15	4852	1.37833e-08	6.03381e-08	338	2.22045e-16	4.20944e-15	0.00127167	8.80385e-05	3.91282e-05	9.78206e-06	0.000156513	0	0.0253902	0.015108	0.00592626	0.000112198	0.187252	0.00108976	0.00086802	3.45828e-05	4.66413e-05	0.000340282	4.19626e-06	4.09583e-07
	EMX1	666	2.22045e-16	2.25738e-15	1130	2.15106e-13	4.02801e-12	1007	5.293e-16	8.99862e-15	0.000469539	9.78206e-06	7.82564e-05	0	0.00033259	0.000215205	0.00565794	0.000221075	0.000963793	9.16607e-06	0.00329274	0.00411485	0.000792744	6.34576e-05	0.000353739	4.16569e-05	0.00075463	0.000325983
	CORO2B	667	2.22045e-16	2.25738e-15	1923	9.06237e-12	9.99396e-11	753	2.22045e-16	4.20944e-15	8.80385e-05	9.78206e-06	0.000410846	0	0.000342372	0.000264116	0.00494816	0.0013797	0.00199092	5.02138e-05	0.00326223	0.00467817	9.52821e-05	3.70827e-05	0.00176855	1.33523e-05	0.00078263	0.000402209
	LINC01692	668	2.22045e-16	2.25738e-15	2744	1.47114e-10	1.13737e-09	438	2.22045e-16	4.20944e-15	0.0124232	2.93462e-05	1.95641e-05	0.00198576	0	0	0.0980124	0.00273888	0.00412608	0.0413577	0.000197935	2.82357e-05	0.00753909	8.2302e-05	2.53297e-05	0.000994759	2.31596e-06	3.04514e-07
	ADGRV1	669	2.22045e-16	2.25738e-15	1283	4.62904e-13	7.63778e-12	1229	2.63782e-15	3.70825e-14	3.91282e-05	0.000166295	1.95641e-05	9.78206e-06	1.95641e-05	0.000577141	0.000818612	0.00202915	0.00131848	4.37109e-05	0.00129832	0.00285983	0.000297068	0.000436235	0.000146047	0.00028101	9.03938e-05	0.00225743
	RFLNA	670	2.22045e-16	2.25738e-15	3132	4.2636e-10	2.88817e-09	539	2.22045e-16	4.20944e-15	0.00118363	9.78206e-06	0.00028368	0	8.80385e-05	1.95641e-05	0.020271	0.00193749	0.00538409	0.000298483	0.00672527	0.00207069	0.000971779	3.39085e-05	0.000380807	1.10148e-05	7.94677e-05	5.92536e-05
	KREMEN1	671	2.22045e-16	2.25738e-15	1100	1.83999e-13	3.54091e-12	1419	8.68717e-15	1.06441e-13	0.000948859	1.95641e-05	7.82564e-05	9.78206e-06	1.95641e-05	9.78206e-06	0.0111207	0.000775413	0.000495344	0.000437343	0.000374298	0.000179577	0.00133819	0.000138532	0.000673859	0.000224838	0.000460706	0.000316581
	SATB2-AS1	672	2.22045e-16	2.25738e-15	277	2.22045e-16	1.19646e-14	3930	1.68232e-10	7.45516e-10	0.00208358	1.95641e-05	0.00632899	0	9.78206e-06	0	0.00142145	0.000130848	0.00273679	2.53337e-05	2.56573e-05	1.73033e-05	0.0320136	0.00101912	0.0936996	0.000211459	0.00138345	0.000334316
	HOXD9	673	2.22045e-16	2.25738e-15	95	2.22045e-16	1.19646e-14	−	ND	ND	0.000576313	3.37455e-05	0.000256957	3.33135e-06	7.30174e-05	5.98761e-06	0.000576313	3.37455e-05	0.000256957	3.33135e-06	7.30174e-05	5.98761e-06	ND	ND	ND	ND	ND	ND
	T	674	2.22045e-16	2.25738e-15	120	2.22045e-16	1.19646e-14	5084	2.88853e-09	9.8965e-09	9.78206e-06	0.000254333	0.000410846	0	0.00033259	0.000185859	0.000138544	0.000158217	0.000104781	1.20698e-06	0.000191779	0.000157423	0.000490728	0.0113793	0.0343638	0.000504157	0.0128769	0.00659922
	LINC01189	675	2.22045e-16	2.25738e-15	−	ND	ND	314	2.22045e-16	4.20944e-15	5.21909e-05	5.72794e-05	0.000167842	1.11122e-05	2.77821e-05	4.14681e-05	ND	ND	ND	ND	ND	ND	5.21909e-05	5.72794e-05	0.000167842	1.11122e-05	2.77821e-05	4.14681e-05
	SERPINB11	676	2.22045e-16	2.25738e-15	1116	1.96922e-13	3.73555e-12	2287	6.91104e-13	5.25781e-12	3.91282e-05	0.000166295	0.000215205	0.0348632	9.78206e-06	0	0.000348333	0.000626569	0.000680042	0.174935	0.000171179	3.04955e-05	0.000717294	0.00129127	0.00187679	0.0215117	0.000241079	6.20237e-05
	SLIT1	677	2.22045e-16	2.25738e-15	3527	1.16004e-09	6.98056e-09	316	2.22045e-16	4.20944e-15	0.000401064	9.78206e-06	0.00136949	0	7.82564e-05	1.95641e-05	0.0484253	0.000752185	0.122521	2.4065e-05	0.00413258	0.00635935	6.55336e-05	2.27763e-05	0.000191843	1.10125e-05	8.53095e-05	2.80203e-05
	COBL	678	2.22045e-16	2.25738e-15	833	2.40583e-14	6.12509e-13	1806	8.14077e-14	7.8356e-13	0.000723872	9.78206e-06	0.00071409	0	1.95641e-05	4.89103e-05	0.00261204	0.000700965	0.00543759	1.1723e-05	0.000309833	0.000353706	0.00368683	7.34079e-05	0.00175202	0.000202	0.000659601	0.000794246
	LAIR1	679	2.22045e-16	2.25738e-15	773	1.49757e-14	4.10751e-13	1570	2.26104e-14	2.50176e-13	0.000205423	9.78206e-06	0.000205423	9.78206e-06	9.78206e-05	3.91282e-05	0.00175028	5.33807e-05	0.00102446	0.00015231	0.000998283	0.000517163	0.000674636	0.000181032	0.00114306	0.000325593	0.000568618	0.00046167
	CNTFR	680	2.22045e-16	2.25738e-15	1880	7.50785e-12	8.47281e-11	772	2.22045e-16	4.20944e-15	0.000626052	9.78206e-06	0.000518449	0	2.93462e-05	8.80385e-05	0.0183525	0.000608055	0.0113457	1.67088e-05	0.00215981	0.00183895	0.000406484	9.05977e-05	0.000488185	3.889e-05	0.000101713	0.000223656
	GLI3	681	2.22045e-16	2.25738e-15	1035	1.1825e-13	2.41771e-12	1171	1.70116e-15	2.52355e-14	0.000792347	9.78206e-06	0.000987988	0	1.95641e-05	1.95641e-05	0.0102642	0.000943041	0.00246096	1.53628e-05	0.000579394	0.000360046	0.00113417	3.71509e-05	0.00639921	2.52117e-05	0.000220406	0.000444721
	SOGA1	682	2.22045e-16	2.25738e-15	1256	4.18408e-13	7.05657e-12	941	2.8994e-16	5.28046e-15	0.000919513	9.78206e-06	0.000107603	0	0.000420628	1.95641e-05	0.0267651	0.000309824	0.00115722	1.18437e-05	0.00451932	0.000617369	0.000520319	5.01721e-05	0.000519257	4.94678e-05	0.000814254	0.000171475
	HOXD1	683	2.22045e-16	2.25738e-15	96	2.22045e-16	1.19646e-14	−	ND	ND	0.000528651	3.1371e-05	3.40603e-05	2.82878e-06	0.00054004	8.08839e-06	0.000528651	3.1371e-05	3.40603e-05	2.82878e-06	0.00054004	8.08839e-06	ND	ND	ND	ND	ND	ND
	DOCK2	684	2.22045e-16	2.25738e-15	3546	1.21219e-09	7.2543e-09	408	2.22045e-16	4.20944e-15	0.000489103	0.000352154	0.000342372	1.95641e-05	0	9.78206e-06	0.00482068	0.0200865	0.00608396	0.00183612	0.000988845	0.00277796	0.000979754	0.000129581	0.00041836	7.17256e-05	2.48317e-07	6.03076e-06
	SLAMF1	685	2.22045e-16	2.25738e-15	783	1.62641e-14	4.40413e-13	2214	4.84312e-13	3.80562e-12	0.00189772	2.93462e-05	0.000264116	0.00197598	0	0	0.00364902	0.000471549	0.00090656	0.00319263	5.9067e-05	2.80593e-05	0.0106676	0.000462775	0.00211524	0.0128457	6.90832e-05	4.03673e-05
	SLC1A7	686	2.22045e-16	2.25738e-15	1115	1.96547e-13	3.73176e-12	1585	2.46156e-14	2.69799e-13	0.000303244	9.78206e-06	0.000469539	9.78206e-06	1.95641e-05	1.95641e-05	0.00126646	0.000516391	0.00188811	0.000579326	0.000599817	0.000315204	0.00178039	0.000139484	0.00222999	0.000152936	0.000308985	0.000501458
	ADAMTS5	687	2.22045e-16	2.25738e-15	251	2.22045e-16	1.19646e-14	3913	1.62308e-10	7.22382e-10	0.000352154	9.78206e-06	1.95641e-05	1.95641e-05	0.000547795	9.78206e-06	0.000440047	7.81941e-05	4.88214e-05	1.37787e-05	0.00343407	1.30957e-05	0.00595187	0.000521715	0.00393915	0.00724844	0.00172284	0.00187782
	THTPA	688	2.22045e-16	2.25738e-15	414	2.54009e-16	1.31222e-14	2957	7.63239e-12	4.49297e-11	0.00028368	9.78206e-06	0.000166295	0	0.000254333	0.000410846	0.000810512	6.28401e-05	0.000235731	3.89671e-06	0.000613691	0.00281675	0.00252526	0.000991296	0.0034004	0.000282145	0.00293608	0.00121415
	HS3ST5	689	2.22045e-16	2.25738e-15	3105	3.93474e-10	2.68875e-09	689	2.22045e-16	4.20944e-15	3.91282e-05	0.00545839	0.000528231	1.95641e-05	0	9.78206e-06	0.00360926	0.0394344	0.00770642	2.8368e-05	0.00186217	0.0138187	6.85082e-05	0.00517997	0.000731552	0.00676059	8.36162e-07	1.31861e-06
	NKX2-3	690	2.22045e-16	2.25738e-15	374	2.22045e-16	1.19646e-14	3017	9.11881e-12	5.26155e-11	0.000313026	8.80385e-05	3.91282e-05	0	0.000596705	1.95641e-05	0.00015313	0.000628735	0.000546852	6.07066e-06	0.000707306	0.000158247	0.0150529	0.000791285	0.00048501	0.000225951	0.0100211	0.00080193
	MIR615	691	2.22045e-16	2.25738e-15	68	2.22045e-16	1.19646e-14	−	ND	ND	0.00144475	4.31889e-05	0.0009938	9.66772e-07	8.23162e-06	9.04874e-06	0.00144475	4.31889e-05	0.0009938	9.66772e-07	8.23162e-06	9.04874e-06	ND	ND	ND	ND	ND	ND
	PPP2R2C	692	2.22045e-16	2.25738e-15	5958	8.88472e-08	3.16754e-07	171	2.22045e-16	4.20944e-15	0.000273898	1.95641e-05	8.80385e-05	0	0.000449975	0.000117385	0.0841253	0.0036212	0.00549108	2.83859e-05	0.129333	0.0786092	2.32271e-05	4.52793e-05	7.2474e-05	3.37552e-06	3.08248e-05	8.15941e-06
	BEGAIN	693	2.22045e-16	2.25738e-15	486	5.56876e-16	2.46928e-14	2820	5.0616e-12	3.12391e-11	0.000410846	1.95641e-05	0.000420628	0	3.91282e-05	8.80385e-05	0.000834827	0.000272036	0.00158101	2.16012e-05	0.000127605	0.000194922	0.00426707	0.000491702	0.00236981	0.000236902	0.00190598	0.00238738
	ALX3	694	2.22045e-16	2.25738e-15	482	5.73451e-16	2.53323e-14	2932	7.00564e-12	4.15908e-11	9.78206e-06	9.78206e-06	0.000890167	9.78206e-06	0.000978206	1.95641e-05	7.66342e-05	7.22593e-05	0.00204812	2.89988e-05	0.00296421	0.000204419	0.000585969	0.000845452	0.00631314	0.000557592	0.00516912	0.000861287
	PROB1	695	2.22045e-16	2.25738e-15	142	2.22045e-16	1.19646e-14	−	ND	ND	0.000148038	6.26403e-06	8.96564e-05	4.20751e-06	0.000417641	0.000752833	0.000148038	6.26403e-06	8.96564e-05	4.20751e-06	0.000417641	0.000752833	ND	ND	ND	ND	ND	ND
	KCNH3	696	2.22045e-16	2.25738e-15	572	1.8925e-15	7.01742e-14	2344	8.56484e-13	6.35808e-12	0.00138905	9.78206e-06	0.000195641	0	0.000205423	1.95641e-05	0.00723394	0.000162907	0.000163878	1.11677e-05	0.000954449	0.000364414	0.00331248	0.000428885	0.00664887	0.000129757	0.00123775	0.000469836
	PLXNB2	697	2.22045e-16	2.25738e-15	2816	1.74471e-10	1.31449e-09	451	2.22045e-16	4.20944e-15	0.00421607	9.78206e-06	0.000215205	0	8.80385e-05	9.78206e-06	0.16468	0.000816154	0.0128201	1.22647e-05	0.00565554	0.00260918	0.000870435	3.609e-05	9.7816e-05	1.65007e-05	7.12082e-05	2.95422e-05
	PALM2	698	2.22045e-16	2.25738e-15	2121	2.05298e-11	2.05337e-10	1000	4.39566e-16	7.65187e-15	0.00344328	0.000361936	9.78206e-06	0	0.00106624	0	0.0334235	0.00132774	0.000667527	8.08338e-06	0.00256091	0.0432841	0.00313467	0.00203525	7.6654e-05	0.000767535	0.00673467	5.87157e-08
	FOXC2	699	2.22045e-16	2.25738e-15	110	2.22045e-16	1.19646e-14	−	ND	ND	0.000417741	1.64553e-05	2.73024e-05	5.05377e-06	0.00211448	8.61999e-06	0.000417741	1.64553e-05	2.73024e-05	5.05377e-06	0.00211448	8.61999e-06	ND	ND	ND	ND	ND	ND
	CCNJL	700	2.22045e-16	2.25738e-15	421	2.88699e-16	1.46523e-14	2610	2.42437e-12	1.61624e-11	0.00116406	1.95641e-05	8.80385e-05	9.78206e-06	1.95641e-05	9.78206e-06	0.00217096	0.000180913	0.000473647	8.84623e-05	8.14882e-05	6.94871e-05	0.00869509	0.00062149	0.00110517	0.000216459	0.00172771	0.00103856
	LGALS3BP	701	2.22045e-16	2.25738e-15	2386	5.03141e-11	4.4732e-10	760	2.22045e-16	4.20944e-15	0.00071409	9.78206e-06	7.82564e-05	9.78206e-06	0.000107603	1.95641e-05	0.0439619	0.000649141	0.00176305	0.000562552	0.00255405	0.00102763	0.000213156	8.72498e-05	0.000205044	0.000144516	0.000230683	0.000103172
	SOX2-OT	702	2.22045e-16	2.25738e-15	−	ND	ND	330	2.22045e-16	4.20944e-15	9.74955e-05	0.000119667	3.9334e-05	1.29865e-05	2.87489e-05	8.13177e-05	ND	ND	ND	ND	ND	ND	9.74955e-05	0.000119667	3.9334e-05	1.29865e-05	2.87489e-05	8.13177e-05
	CD84	703	2.22045e-16	2.25738e-15	641	3.98677e-15	1.31335e-13	2188	4.33851e-13	3.44971e-12	0.000538013	2.93462e-05	0.000254333	0.000655398	9.78206e-06	0	0.000710455	0.000324898	0.000610177	0.00240472	8.41194e-05	6.03316e-05	0.00821215	0.000717334	0.00291979	0.0035209	0.0001315	4.14831e-05
	PTPRS	704	2.22045e-16	2.25738e-15	2417	5.64894e-11	4.95802e-10	580	2.22045e-16	4.20944e-15	0.000166295	7.82564e-05	0.00033259	0	0.000176077	8.80385e-05	0.0020837	0.0113558	0.00734543	5.49029e-05	0.00294153	0.00302359	0.000425415	2.86778e-05	0.000332118	9.28793e-06	0.000311269	0.000171837
	DLX6	705	2.22045e-16	2.25738e-15	369	2.22045e-16	1.19646e-14	3696	8.57047e-11	4.03779e-10	0.000215205	1.95641e-05	0.000469539	0	3.91282e-05	0.00028368	0.000841089	4.65167e-05	0.00020009	1.15077e-05	0.00037808	0.000685318	0.00172984	0.00268052	0.022166	0.000646693	0.000679472	0.00303771
	SLC18A3	706	2.22045e-16	2.25738e-15	83	2.22045e-16	1.19646e-14	−	ND	ND	0.000129439	3.90202e-05	1.55602e-05	1.57541e-06	0.00167228	4.48698e-05	0.000129439	3.90202e-05	1.55602e-05	1.57541e-06	0.00167228	4.48698e-05	ND	ND	ND	ND	ND	ND
	COLEC12	707	2.22045e-16	2.25738e-15	584	2.15156e-15	7.80131e-14	2369	9.65519e-13	7.09212e-12	0.00071409	9.78206e-06	0.000264116	0	0.000166295	8.80385e-05	0.00164388	0.000256783	0.000436613	1.19727e-05	0.000702335	0.000558256	0.00567779	0.000197881	0.00434608	0.000181871	0.00112954	0.000813825
	OTX2	708	2.22045e-16	2.25738e-15	692	6.71446e-15	2.05627e-13	2303	7.1791e-13	5.42394e-12	0.000626052	8.80385e-05	0.000782564	0	0.000361936	0	0.00287254	0.00022583	0.0015054	3.18198e-05	0.00591453	1.67215e-05	0.00260864	0.001819	0.00732862	0.000295255	0.000468616	0.00012132
	LINC00311	709	2.22045e-16	2.25738e-15	402	2.44095e-16	1.27964e-14	3063	1.0816e-11	6.14738e-11	0.000733654	9.78206e-06	0.000205423	0	0.000215205	8.80385e-05	0.000783788	7.19644e-05	0.00057099	3.2948e-05	0.000329925	0.00022105	0.0124532	0.000659558	0.00207418	7.96525e-05	0.00386576	0.00243021
	MCTP1	710	2.22045e-16	2.25738e-15	2336	4.21959e-11	3.8331e-10	902	2.22045e-16	4.20944e-15	0.00291505	2.93462e-05	0.000645616	0	0	0.000215205	0.0420983	0.00116542	0.00933735	1.21524e-05	0.00716225	0.00152177	0.00183493	0.000190299	0.000861987	7.71083e-05	9.83345e-07	0.000871766
	MEGF6	711	2.22045e-16	2.25738e-15	7479	7.40086e-07	2.10154e-06	172	2.22045e-16	4.20944e-15	0.000459757	0.000185859	0.00033259	0	1.95641e-05	1.95641e-05	0.121421	0.0805981	0.0257775	0.000661338	0.004891	0.00778054	3.42506e-05	1.26654e-05	9.65596e-05	2.68242e-06	3.50579e-05	1.8497e-05
	GALNT9	712	2.22045e-16	2.25738e-15	4299	5.25437e-09	2.59536e-08	266	2.22045e-16	4.20944e-15	0.000293462	0.000185859	0.000127167	0	0.000215205	1.95641e-05	0.0412677	0.0479597	0.00431455	2.22547e-05	0.0156312	0.0055974	5.13541e-05	2.03808e-05	0.000151759	5.83844e-06	8.01039e-05	3.49543e-05
	SLC44A5	713	2.22045e-16	2.25738e-15	4324	5.40311e-09	2.65343e-08	335	2.22045e-16	4.20944e-15	0.000420628	0.00293462	0.000215205	0.000361936	0	0	0.00144189	0.0306232	0.0241393	0.0177366	0.000482369	0.00188438	0.00254064	0.00263209	6.13171e-05	0.000152265	6.65739e-08	1.84893e-06
	NKX3-2	714	2.22045e-16	2.25738e-15	339	2.22045e-16	1.19646e-14	3691	8.4667e-11	3.99429e-10	0.000215205	9.78206e-06	0.000117385	0	0.0148981	9.78206e-06	0.00019221	4.73996e-05	0.000174117	6.86158e-06	0.0426746	7.48131e-05	0.00652921	0.00189975	0.00371977	0.000437277	0.0238156	0.000281536
	CASZ1	715	2.22045e-16	2.25738e-15	14903	0.000593726	0.000846465	12	2.22045e-16	4.20944e-15	0.000792347	9.78206e-06	0.000195641	0	0.000176077	0.000136949	0.804943	0.0625473	0.102848	2.77453e-05	0.535675	0.451386	1.43318e-05	5.47285e-07	1.02751e-05	3.16013e-07	1.71936e-06	1.58615e-06
	DPP6	716	2.22045e-16	2.25738e-15	1607	2.50654e-12	3.30745e-11	954	3.03224e-16	5.48631e-15	0.00099777	0	0.000596705	0	0.000342372	0.000195641	0.0260817	0.000118797	0.00793957	5.61197e-06	0.00446222	0.00391077	0.000609225	1.48802e-05	0.000874437	7.99704e-05	0.000572503	0.000271087
	AGAP2	717	2.22045e-16	2.25738e-15	6455	1.79141e-07	5.89493e-07	287	2.22045e-16	4.20944e-15	0.000215205	9.78206e-06	0.000352154	0	0.000909731	3.91282e-05	0.005502	0.00755795	0.0663732	0.00114908	0.0361822	0.00981138	0.000262029	8.78803e-06	3.98524e-05	6.18336e-06	0.000371798	2.45838e-05
	MTAP	718	2.22045e-16	2.25738e-15	7117	4.78036e-07	1.4266e-06	148	2.22045e-16	4.20944e-15	0.000469539	0.000195641	0.000322808	0	8.80385e-05	9.78206e-06	0.216822	0.00175563	0.158065	8.37995e-05	0.0673257	0.0109483	2.03045e-05	0.000628556	1.51667e-05	4.18981e-06	7.98218e-06	3.73301e-06
	SIX1	719	2.22045e-16	2.25738e-15	500	7.55862e-16	3.19836e-14	2210	4.82078e-13	3.7949e-12	0.000753218	9.78206e-06	0.000215205	0	0.000919513	9.78206e-06	0.0085138	3.47743e-05	0.00101691	1.85873e-06	0.00639093	7.56922e-05	0.00117314	0.000545306	0.00150965	0.000749393	0.00224777	0.00022875
	KCNK4	720	2.22045e-16	2.25738e-15	1224	3.3898e-13	5.86573e-12	1234	2.61616e-15	3.68075e-14	0.000391282	8.80385e-05	0.000753218	0	1.95641e-05	1.95641e-05	0.00906411	0.000431338	0.00339032	2.83501e-05	0.000560636	0.00118682	0.000337772	0.000966312	0.00292693	2.88014e-05	0.000299403	0.000130537
	CADM2	721	2.22045e-16	2.25738e-15	4095	3.69745e-09	1.91709e-08	448	2.22045e-16	4.20944e-15	8.80385e-05	8.80385e-05	0.000508667	0	0.000733654	9.78206e-06	0.0138689	0.00727512	0.0182358	8.5758e-06	0.0371978	0.0187248	3.34674e-05	5.46106e-05	0.000286705	0.000166923	0.000264566	2.21159e-06
	HSD11B2	722	2.22045e-16	2.25738e-15	571	1.85854e-15	6.90353e-14	2362	9.26492e-13	6.82555e-12	0.000655398	9.78206e-06	8.80385e-05	9.78206e-06	8.80385e-05	3.91282e-05	0.00374773	3.37467e-05	0.000607628	3.70084e-05	0.000760366	0.000339974	0.00228248	0.000612141	0.000869727	0.00123315	0.00067864	0.000766106
	SLFN13	723	2.22045e-16	2.25738e-15	92	2.22045e-16	1.19646e-14	7268	2.37981e-07	5.70528e-07	0.00324764	9.78206e-06	0.000215205	9.78206e-06	0.000176077	0	0.000459708	1.98297e-05	3.35507e-05	2.13518e-05	0.000139245	4.22999e-06	0.205797	0.00487716	0.0379705	0.00402278	0.00655677	0.0015806
	LHX8	724	2.22045e-16	2.25738e-15	3528	1.16134e-09	6.98623e-09	504	2.22045e-16	4.20944e-15	0.000342372	8.80385e-05	0.000215205	0	0.000215205	1.95641e-05	0.0118312	0.0060327	0.00804069	7.55044e-05	0.0159399	0.00409172	0.000212207	8.92504e-05	0.000192938	2.77569e-05	9.00365e-05	2.63504e-05
	TRPM4	725	2.22045e-16	2.25738e-15	925	5.53898e-14	1.26629e-12	1754	5.93497e-14	5.88108e-13	0.00179012	9.78206e-06	0.000107603	0	0.00071409	9.78206e-06	0.0293365	0.000211587	0.000358393	2.70999e-05	0.00507805	0.000106376	0.00121447	0.000168459	0.00167371	0.00024078	0.00187184	0.000228018
	RNF144A	726	2.22045e-16	2.25738e-15	2995	2.83925e-10	2.01167e-09	556	2.22045e-16	4.20944e-15	0.000880385	9.78206e-06	0.000224987	0	8.80385e-05	0.000195641	0.0810203	0.00030591	0.0072436	7.34594e-05	0.00333099	0.012479	0.000158081	3.23196e-05	0.000225076	5.16623e-05	0.000157756	8.5917e-05
	FZD10-AS1	727	2.22045e-16	2.25738e-15	216	2.22045e-16	1.19646e-14	4822	1.53817e-09	5.55688e-09	0.000528231	3.91282e-05	0.000293462	0	0.000303244	9.78206e-06	0.000396816	3.78289e-05	0.00024271	2.99026e-06	0.000328211	0.000197723	0.0146366	0.00676532	0.00881427	0.00155257	0.00684389	0.000423333
	MIR196A2	728	2.22045e-16	2.25738e-15	41	2.22045e-16	1.19646e-14	−	ND	ND	0.000638657	0.000274041	0.00126486	8.2371e-07	3.40309e-06	1.75855e-06	0.000638657	0.000274041	0.00126486	8.2371e-07	3.40309e-06	1.75855e-06	ND	ND	ND	ND	ND	ND
	ZNF503	729	2.22045e-16	2.25738e-15	1630	2.75106e-12	3.57906e-11	1085	9.39369e-16	1.49921e-14	0.000303244	1.95641e-05	0.000136949	0	0.000518449	8.80385e-05	0.00576147	0.00114203	0.00303216	1.19517e-05	0.00506003	0.00221954	0.000383572	0.00018624	0.000235583	0.000113206	0.00103893	0.000174067
	EXD3	730	2.22045e-16	2.25738e-15	6405	1.67895e-07	5.5679e-07	245	2.22045e-16	4.20944e-15	0.000489103	9.78206e-06	0.000596705	0	0.000107603	0.000107603	0.0441766	0.00275173	0.13238	0.000192979	0.0196522	0.0170552	0.000106867	1.67161e-05	5.26926e-05	1.02687e-05	3.24486e-05	3.73413e-05
	MCC	731	2.22045e-16	2.25738e-15	2663	1.17908e-10	9.39204e-10	545	2.22045e-16	4.20944e-15	0.00124232	1.95641e-05	1.95641e-05	0	0.000293462	0.000107603	0.0509122	0.00305537	0.000934127	2.30802e-05	0.00865736	0.00682796	0.00042143	3.40102e-05	0.000152053	1.70058e-05	0.0002504	9.04873e-05
	TBC1D16	732	2.22045e-16	2.25738e-15	10012	1.02404e-05	2.17326e-05	98	2.22045e-16	4.20944e-15	0.00116406	1.95641e-05	0.000127167	0	8.80385e-05	8.80385e-05	0.276445	0.0370389	0.0494883	0.000188706	0.0371451	0.0472559	6.80944e-05	3.15489e-06	1.35227e-05	3.23179e-06	1.16589e-05	8.38557e-06
	LINC00701	733	2.22045e-16	2.25738e-15	917	5.21821e-14	1.20591e-12	2361	9.25811e-13	6.82341e-12	0.0003815	1.95641e-05	0.000146731	0.00444105	1.95641e-05	0	0.00103805	0.000316497	0.000641173	0.0265525	0.000185518	2.93523e-05	0.00277803	0.000429637	0.00115464	0.0057955	0.000910727	0.000107019
	SLC25A22	734	2.22045e-16	2.25738e-15	2639	1.11102e-10	8.93013e-10	593	2.22045e-16	4.20944e-15	0.00104668	9.78206e-06	8.80385e-05	9.78206e-06	1.95641e-05	8.80385e-05	0.0922978	0.0006913	0.00225264	0.000625246	0.000748239	0.00275264	0.000180957	6.04711e-05	0.000189064	3.55714e-05	0.000171072	0.000138571
	CCDC178	735	2.22045e-16	2.25738e-15	4504	7.2885e-09	3.43661e-08	603	2.22045e-16	4.20944e-15	9.78206e-06	0.000948859	0.000645616	1.95641e-05	0	0.000987988	0.00488183	0.0154043	0.0145537	0.00024139	0.00350879	0.0263965	1.29219e-05	0.000973682	0.000539426	0.000650042	4.19643e-07	0.000598352
	ASXL3	736	2.22045e-16	2.25738e-15	1192	2.90174e-13	5.1553e-12	1485	1.28561e-14	1.50347e-13	1.95641e-05	1.95641e-05	0.00071409	9.78206e-06	9.78206e-06	0.00104668	0.00280973	0.000196129	0.00350679	2.42221e-05	0.00190315	0.00235522	7.4221e-05	0.0006738	0.00263436	0.000567437	1.19364e-05	0.00711211
	CRMP1	737	2.22045e-16	2.25738e-15	893	4.24693e-14	1.00771e-12	1558	2.08874e-14	2.32883e-13	0.000498885	9.78206e-06	0.000195641	0	0.000753218	3.91282e-05	0.00546632	0.000199013	0.000654512	4.13978e-06	0.0131712	0.000622708	0.00089851	0.000346997	0.00161236	6.87795e-05	0.000755638	0.000417943
	IGLON5	738	2.22045e-16	2.25738e-15	841	2.84449e-14	7.16476e-13	2024	2.13004e-13	1.83024e-12	0.000479321	9.78206e-06	0.000215205	0	0.000352154	0.000156513	0.00663449	6.42863e-05	0.000636032	1.59839e-05	0.00585081	0.000608178	0.000696315	0.000494803	0.00198012	0.000381718	0.000438405	0.00129695
	PHACTR1	739	2.22045e-16	2.25738e-15	2871	2.04703e-10	1.51281e-09	770	2.22045e-16	4.20944e-15	0.0088332	0	0.000156513	0	1.95641e-05	0.00160426	0.0735499	0.000260826	0.0033392	3.62877e-05	0.00362772	0.0444944	0.00588703	1.34892e-05	0.000228996	3.2861e-05	4.69784e-05	0.000684865
	PPFIA4	740	2.22045e-16	2.25738e-15	934	5.9431e-14	1.34567e-12	1764	6.30519e-14	6.21268e-13	0.000136949	5.86923e-05	9.78206e-05	4.89103e-05	6.84744e-05	1.95641e-05	0.000962323	0.000597231	0.000826795	0.000988113	0.000392373	0.000191302	0.00071736	0.000526914	0.000700144	0.000304557	0.000820207	0.000569716
	CDH9	741	2.22045e-16	2.25738e-15	3894	2.64354e-09	1.44122e-08	709	2.22045e-16	4.20944e-15	0.00203467	9.78206e-06	0.00489103	0.000391282	0	0	0.0432172	0.00154125	0.133863	0.0014704	0.000663762	0.000851281	0.000982355	2.40237e-05	0.00128734	0.0020538	5.00214e-06	3.18283e-06
	LZTS3	742	2.22045e-16	2.25738e-15	2470	6.86788e-11	5.89788e-10	835	2.22045e-16	4.20944e-15	0.00147709	9.78206e-06	0.00033259	0	0.000401064	9.78206e-06	0.191107	0.000223918	0.0110574	3.55645e-05	0.00937217	0.000673898	0.000133793	0.000126632	0.000224951	0.00023127	0.000337159	0.000113968
	PGR	743	2.22045e-16	2.25738e-15	800	1.93458e-14	5.11497e-13	1855	1.05674e-13	9.90374e-13	0.017774	9.78206e-06	9.78206e-06	9.78206e-06	8.80385e-05	9.78206e-06	0.0620733	0.000110315	5.3613e-05	7.01265e-06	0.00371997	0.00104644	0.021594	0.000164673	0.000936124	0.00378671	0.000127602	4.18259e-05
	FLNB	744	2.22045e-16	2.25738e-15	2531	8.21248e-11	6.88438e-10	648	2.22045e-16	4.20944e-15	0.00178033	9.78206e-06	0.000224987	9.78206e-06	1.95641e-05	9.78206e-06	0.0516337	0.00275614	0.00437948	0.000518744	0.00124254	0.000325117	0.000687554	3.50486e-05	0.000369817	4.0474e-05	8.2512e-05	7.71051e-05
	ZNF618	745	2.22045e-16	2.25738e-15	5708	6.08529e-08	2.26472e-07	337	2.22045e-16	4.20944e-15	0.000342372	1.95641e-05	0.000694526	0	0.000195641	1.95641e-05	0.0284853	0.0127814	0.0249137	0.000862728	0.00516471	0.00757843	8.79137e-05	1.22179e-05	0.000354622	9.50011e-06	0.000207813	1.89761e-05
	TSPAN9	746	2.22045e-16	2.25738e-15	13777	0.000252626	0.00038953	77	2.22045e-16	4.20944e-15	0.00071409	3.91282e-05	0.000361936	0	8.80385e-05	1.95641e-05	0.414096	0.114739	0.0966341	0.000602947	0.050522	0.0778832	2.28348e-05	2.33281e-06	2.82644e-05	2.54014e-06	1.02108e-05	2.72799e-06
	ABTB2	747	2.22045e-16	2.25738e-15	6062	1.0169e-07	3.56333e-07	288	2.22045e-16	4.20944e-15	0.0210412	9.78206e-06	0.000176077	0	9.78206e-06	4.89103e-05	0.778488	0.00361729	0.0164647	0.000495168	0.00181947	0.0135979	0.00221065	5.35225e-06	5.55993e-05	6.74215e-06	2.91402e-05	2.08198e-05
	ATP8B4	748	2.22045e-16	2.25738e-15	6831	3.16613e-07	9.84483e-07	473	2.22045e-16	4.20944e-15	0.0133427	0	0.000479321	0.000215205	1.95641e-05	0	0.187807	0.000746437	0.0236229	0.00362276	0.0678661	0.00276133	0.00450695	6.77797e-06	0.000195448	0.000439475	2.76427e-06	3.0655e-06
	MPP7	749	2.22045e-16	2.25738e-15	6718	2.66375e-07	8.42302e-07	398	2.22045e-16	4.20944e-15	9.78206e-06	0.00205423	0.00257268	0.000322808	9.78206e-06	0	0.0142074	0.0323585	0.0804695	0.000654739	0.00464227	0.0162044	4.37535e-06	0.0013496	0.000820944	0.0035798	2.85983e-06	3.13963e-07
	BOK	750	2.22045e-16	2.25738e-15	1725	4.00349e-12	4.9226e-11	1349	5.29259e-15	6.83496e-14	0.000528231	9.78206e-06	1.95641e-05	0	0.000860821	0.000528231	0.00771922	0.000337537	0.000111328	1.89906e-05	0.0345246	0.0215771	0.000750841	0.000150677	0.00173086	0.000127406	0.000360508	0.000262055
	ZNF423	751	2.22045e-16	2.25738e-15	13026	0.000142161	0.000231841	42	2.22045e-16	4.20944e-15	0.00124232	9.78206e-06	0.000498885	0	8.80385e-05	3.91282e-05	0.741469	0.0504568	0.404609	2.67908e-05	0.068937	0.180908	2.94158e-05	1.28807e-06	1.20158e-05	6.1506e-07	8.01358e-06	1.46927e-06
	UCN	752	2.22045e-16	2.25738e-15	85	2.22045e-16	1.19646e-14	−	ND	ND	7.54816e-05	5.34035e-06	2.38979e-05	1.34957e-06	0.00155619	0.00347666	7.54816e-05	5.34035e-06	2.38979e-05	1.34957e-06	0.00155619	0.00347666	ND	ND	ND	ND	ND	ND
	CACNA1A	753	2.22045e-16	2.25738e-15	5083	2.14192e-08	8.95121e-08	490	2.22045e-16	4.20944e-15	7.82564e-05	0.000361936	0.000909731	0	9.78206e-06	0.0003815	0.0765674	0.0173128	0.0111379	3.23405e-05	0.015619	0.0117869	4.59041e-06	0.000156211	0.00122065	0.000289224	4.46303e-06	0.000241755
	TBX18	754	2.22045e-16	2.25738e-15	521	9.70289e-16	3.94115e-14	3075	1.14746e-11	6.49579e-11	1.95641e-05	0.00319873	9.78206e-06	3.91282e-05	0.0003815	9.78206e-06	0.000293321	0.00306822	4.10423e-05	1.37565e-05	0.000685417	0.00102547	0.000656947	0.0296078	0.000465861	0.01948	0.0041436	1.86484e-05
	HOXA7	755	2.22045e-16	2.25738e-15	106	2.22045e-16	1.19646e-14	−	ND	ND	0.000916002	3.06108e-05	0.000282236	7.068e-06	1.76926e-05	1.26902e-05	0.000916002	3.06108e-05	0.000282236	7.068e-06	1.76926e-05	1.26902e-05	ND	ND	ND	ND	ND	ND
	STAC2	756	2.22045e-16	2.25738e-15	670	5.27125e-15	1.66459e-13	2644	2.73552e-12	1.80031e-11	0.0205032	0	8.80385e-05	0	1.95641e-05	0.00136949	0.174189	2.21451e-05	7.76725e-05	4.95561e-06	6.20896e-05	0.0254519	0.00956291	0.000235733	0.00528246	0.000121669	0.00198323	0.000926014
	TTLL10	757	2.22045e-16	2.25738e-15	532	1.1304e-15	4.4971e-14	3058	1.0578e-11	6.02192e-11	9.78206e-06	7.82564e-05	0.000410846	9.78206e-06	0.000645616	3.91282e-05	0.0001796	0.000372077	0.000493581	7.9175e-05	0.0013045	0.00012421	0.000297935	0.000946326	0.00698673	0.000541561	0.00611399	0.00190551
	DCLK1	758	2.22045e-16	2.25738e-15	1624	2.67839e-12	3.49735e-11	1450	1.06366e-14	1.2729e-13	0.000723872	9.78206e-06	0.000205423	0	0.000117385	0.000410846	0.00689389	0.000378235	0.0051092	4.25192e-05	0.00176619	0.00259653	0.00139103	0.000208118	0.000227056	0.00016383	0.0003653	0.00130545
	LRRC2	759	2.22045e-16	2.25738e-15	830	2.38169e-14	6.08765e-13	1864	1.1251e-13	1.04937e-12	0.000127167	5.86923e-05	0.000792347	9.78206e-06	9.78206e-06	7.82564e-05	0.000742949	0.000734226	0.00454889	5.11309e-05	0.000167191	0.000596209	0.000879961	0.000431877	0.00257921	0.000287462	0.000469481	0.000545696
	CDH15	760	2.22045e-16	2.25738e-15	1853	6.74329e-12	7.7205e-11	1257	3.24139e-15	4.48452e-14	0.000410846	9.78206e-06	0.000763	0	0.000146731	0.000136949	0.0057566	0.000453413	0.00645539	7.52802e-05	0.00284172	0.00206224	0.000635316	0.000171532	0.00155986	8.94335e-05	0.000263738	0.000340446
	HDAC4	761	2.22045e-16	2.25738e-15	19845	0.0425329	0.0455368	22	2.22045e-16	4.20944e-15	9.78206e-06	9.78206e-06	0.000899949	9.78206e-06	0.000645616	0.000166295	0.437003	0.0246802	0.726412	0.0103542	0.964579	0.263612	1.95709e-07	2.19791e-06	1.818e-05	3.14801e-06	8.35828e-06	3.21863e-06
	DSCAML1	762	2.22045e-16	2.25738e-15	6401	1.66662e-07	5.53044e-07	249	2.22045e-16	4.20944e-15	0.00111515	9.78206e-06	0.000802129	0	8.80385e-05	1.95641e-05	0.115116	0.00483028	0.0415545	0.000729237	0.0101217	0.00604887	0.000157704	1.22632e-05	0.000283059	2.23535e-06	4.95152e-05	2.69399e-05
	NR5A1	763	2.22045e-16	2.25738e-15	1776	4.88195e-12	5.83095e-11	1099	9.65631e-16	1.53133e-14	8.80385e-05	1.95641e-05	0.00099777	9.78206e-06	3.91282e-05	1.95641e-05	0.00091041	0.00104582	0.00949207	0.00132027	0.0005588	0.000771437	0.000488148	0.00010752	0.00166749	5.19106e-05	0.00047478	0.000164692
	CLEC16A	764	2.22045e-16	2.25738e-15	4470	6.97656e-09	3.31449e-08	361	2.22045e-16	4.20944e-15	0.000361936	1.95641e-05	0.000254333	9.78206e-06	1.95641e-05	3.91282e-05	0.0065448	0.0157417	0.0105237	0.000703523	0.00238086	0.0127951	0.00041448	1.32578e-05	0.000168746	1.45457e-05	4.32808e-05	2.0986e-05
	CYP26C1	765	2.22045e-16	2.25738e-15	562	1.7846e-15	6.71087e-14	3657	7.62187e-11	3.62907e-10	7.82564e-05	0.000342372	9.78206e-06	9.78206e-06	1.95641e-05	0.00362914	3.25593e-05	0.000556191	8.7331e-05	0.000478673	8.70942e-05	0.0106589	0.0105045	0.0045702	0.001058	0.000177949	0.00126018	0.0105213
	IGF1R	766	2.22045e-16	2.25738e-15	5280	2.9597e-08	1.19082e-07	352	2.22045e-16	4.20944e-15	0.000107603	0.00117385	0.000322808	9.78206e-06	9.78206e-06	9.78206e-06	0.00512342	0.634249	0.00812922	0.00117231	0.00150339	0.00277634	0.000124779	3.07148e-05	0.000293875	1.3466e-05	4.78678e-05	1.45162e-05
	PFN2	767	2.22045e-16	2.25738e-15	523	1.03096e-15	4.14018e-14	3084	1.16298e-11	6.56504e-11	0.00261181	1.95641e-05	0.000234769	0	9.78206e-06	0.000156513	0.00408838	0.000171255	0.000669351	8.61035e-06	0.000122136	0.000775126	0.0165545	0.000832518	0.00254695	0.000587136	0.000680428	0.000987688
	HOXD-AS2	768	2.22045e-16	2.25738e-15	117	2.22045e-16	1.19646e-14	−	ND	ND	0.000112354	2.83343e-05	0.000381734	3.89749e-06	3.75404e-05	0.000267617	0.000112354	2.83343e-05	0.000381734	3.89749e-06	3.75404e-05	0.000267617	ND	ND	ND	ND	ND	ND
	EPHB2	769	2.22045e-16	2.25738e-15	4609	8.93404e-09	4.11674e-08	344	2.22045e-16	4.20944e-15	0.00437258	0	0.000733654	0	7.82564e-05	0.000185859	0.252929	0.000928077	0.0673411	3.36241e-05	0.00380666	0.0153863	0.000600983	5.79813e-06	0.000146112	6.96255e-06	8.94384e-05	6.61227e-05
	DOK6	770	2.22045e-16	2.25738e-15	5728	6.2093e-08	2.30282e-07	388	2.22045e-16	4.20944e-15	0.014585	0.000176077	8.80385e-05	9.78206e-06	0	9.78206e-06	0.265747	0.00623604	0.0107545	4.14732e-05	0.0150497	0.0282094	0.00371378	0.000143824	4.90775e-05	0.000320082	4.24764e-07	3.86419e-07
	CD48	771	2.22045e-16	2.25738e-15	844	2.91025e-14	7.30445e-13	1948	1.63778e-13	1.46194e-12	0.00823649	9.78206e-06	0.000185859	0.00028368	9.78206e-06	0	0.0272014	3.9973e-05	0.000664018	0.000850711	0.000253738	0.000101565	0.0141992	0.000311594	0.00154381	0.00231368	0.000102252	6.81566e-05
	WNT6	772	2.22045e-16	2.25738e-15	336	2.22045e-16	1.19646e-14	2003	1.98478e-13	1.72324e-12	0.0131862	9.78206e-06	0.000792347	0	9.78206e-06	9.78206e-06	0.0270821	5.19661e-05	0.00294833	3.17125e-06	5.64604e-05	8.06096e-05	0.0304732	0.000404634	0.00376464	9.54268e-05	0.000181583	0.000170006
	TBX5-AS1	773	2.22045e-16	2.25738e-15	275	2.22045e-16	1.19646e-14	5962	1.83363e-08	5.35908e-08	0	0.000322808	0.00196619	0	8.80385e-05	0.0610498	4.89872e-06	0.000280676	0.000784159	8.352e-06	0.00043546	0.0143651	0.000523135	0.00842995	0.0520008	0.000524988	0.000966193	0.6281
	SCARF2	774	2.22045e-16	2.25738e-15	3482	1.04273e-09	6.35549e-09	529	2.22045e-16	4.20944e-15	0.000498885	1.95641e-05	0.0003815	0	0.000303244	1.95641e-05	0.0867771	0.00094269	0.0133508	3.21245e-05	0.0175372	0.00404995	5.75774e-05	0.000117549	0.000222321	6.39064e-05	0.000125745	4.41672e-05
	ZNF385B	775	2.22045e-16	2.25738e-15	4644	9.31788e-09	4.26132e-08	684	2.22045e-16	4.20944e-15	0.00203467	0.000479321	0.000753218	2.93462e-05	0	0	0.290489	0.00146914	0.0173586	8.85131e-05	0.0123584	0.00403777	0.000146669	0.00316159	0.000571723	0.00254902	7.31593e-07	2.24969e-06
	KLF2	776	2.22045e-16	2.25738e-15	112	2.22045e-16	1.19646e-14	−	ND	ND	0.000405759	1.3548e-05	1.07003e-05	9.38613e-05	0.000199643	2.67427e-05	0.000405759	1.3548e-05	1.07003e-05	9.38613e-05	0.000199643	2.67427e-05	ND	ND	ND	ND	ND	ND
	EFNA5	777	2.22045e-16	2.25738e-15	2712	1.36082e-10	1.06439e-09	738	2.22045e-16	4.20944e-15	0.000215205	8.80385e-05	0.0049595	0	9.78206e-06	3.91282e-05	0.00279881	0.00402521	0.0989609	3.8478e-05	0.00577019	0.000945162	0.000553	0.000113295	0.00178203	3.64267e-05	3.63692e-06	0.000272433
	KCNQ2	778	2.22045e-16	2.25738e-15	3308	6.63361e-10	4.25655e-09	450	2.22045e-16	4.20944e-15	0.000772782	1.95641e-05	0.000127167	0	0.000215205	0.000107603	0.120664	0.00392687	0.00378778	1.94305e-05	0.00800442	0.00526698	8.58507e-05	4.15209e-05	0.000175826	1.63027e-05	0.000190471	0.000111796
	UBE2QL1	779	2.22045e-16	2.25738e-15	789	1.72756e-14	4.64261e-13	1768	6.50192e-14	6.39209e-13	0.000215205	3.91282e-05	0.000185859	9.78206e-06	4.89103e-05	7.82564e-05	0.00160898	0.000260788	0.000566796	3.68667e-05	0.00198832	0.000506507	0.000945039	0.000947811	0.00171507	0.000271786	0.000140696	0.000663636
	TRIM72	780	2.22045e-16	2.25738e-15	579	2.01527e-15	7.37893e-14	2951	7.58557e-12	4.47446e-11	0.000342372	1.95641e-05	0.000371718	0	0.000254333	8.80385e-05	0.00118702	6.45872e-05	0.00146255	3.58095e-05	0.00106085	0.000188857	0.00213587	0.00198207	0.00192424	0.000256726	0.00171541	0.0023698
	MAP6	781	2.22045e-16	2.25738e-15	2294	3.67043e-11	3.39511e-10	991	3.92351e-16	6.90569e-15	0.00235748	9.78206e-06	0.000215205	0	8.80385e-05	8.80385e-05	0.106688	0.000470893	0.00348224	4.45928e-05	0.00207038	0.00320064	0.000531433	0.000145895	0.000407193	0.000146779	0.000206527	0.000136747
	SOX11	782	2.22045e-16	2.25738e-15	854	3.11681e-14	7.73173e-13	1230	2.61012e-15	3.67521e-14	0.000401064	1.95641e-05	0.000215205	0	0.000166295	0.00028368	0.00589202	0.000311546	0.00165547	1.10288e-06	0.00164496	0.00310037	0.00054277	0.000335153	0.000848395	2.08858e-05	0.000515511	0.000645501
	CDX2	783	2.22045e-16	2.25738e-15	359	2.22045e-16	1.19646e-14	2297	7.08802e-13	5.36906e-12	0.000753218	9.78206e-06	0.00043041	0	0.000205423	8.80385e-05	0.00209477	6.5206e-05	0.000382772	2.02047e-06	0.00187757	0.000238497	0.00473849	0.000349927	0.00998935	3.36917e-05	0.000594802	0.00173338
	HS3ST2	784	2.22045e-16	2.25738e-15	543	1.38495e-15	5.37908e-14	2205	4.62875e-13	3.65197e-12	0.00112494	9.78206e-06	0.0020151	9.78206e-06	8.80385e-05	0	0.0133482	5.55961e-05	0.00140763	3.59927e-06	0.00195655	7.2075e-05	0.00137864	0.000206343	0.0295607	0.00851737	0.000268877	1.84559e-05
	LINC00466	785	2.22045e-16	2.25738e-15	140	2.22045e-16	1.19646e-14	6476	5.17636e-08	1.39281e-07	2.93462e-05	3.91282e-05	0.000586923	9.78206e-06	0.00043041	9.78206e-06	0.00019581	5.39846e-05	0.000139149	1.2408e-05	0.000445981	3.67091e-06	0.0011138	0.00450131	0.0466676	0.00476433	0.0086337	0.0262121
	SKI	786	2.22045e-16	2.25738e-15	6328	1.50765e-07	5.06052e-07	293	2.22045e-16	4.20944e-15	0.000528231	0	0.000547795	0	0.00149665	0.000215205	0.0306951	0.000856079	0.0512087	0.00014254	0.105401	0.0451999	0.000182624	5.99631e-06	0.000116849	5.4493e-06	0.000257594	3.49639e-05
	SDK1	787	2.22045e-16	2.25738e-15	3126	4.21615e-10	2.86161e-09	730	2.22045e-16	4.20944e-15	0.00161404	1.95641e-05	0.00071409	0	0.000635834	0	0.0236257	0.00494596	0.0250818	3.62258e-05	0.0234555	0.000348393	0.00130235	2.28294e-05	0.00037574	8.32982e-05	0.000327043	1.426e-05
	BMP8B	788	2.22045e-16	2.25738e-15	818	2.22877e-14	5.77796e-13	2370	9.68131e-13	7.10831e-12	0.00170208	9.78206e-06	3.91282e-05	0	0.00061627	8.80385e-05	0.00602371	0.000155151	0.000117357	2.14893e-05	0.0047873	0.00104062	0.00561935	0.000580465	0.00212356	0.000182492	0.00151831	0.000426653
	PPM1H	789	2.22045e-16	2.25738e-15	4588	8.63285e-09	3.99612e-08	472	2.22045e-16	4.20944e-15	0.00181946	1.95641e-05	0.000391282	0	3.91282e-05	1.95641e-05	0.0307339	0.00461528	0.00689084	0.000199269	0.0123804	0.0123966	0.00119261	2.66697e-05	0.000451002	2.21867e-05	2.03491e-05	8.47206e-06
	ZNF467	790	2.22045e-16	2.25738e-15	5411	3.72474e-08	1.46241e-07	319	2.22045e-16	4.20944e-15	0.000518449	1.95641e-05	0.000127167	9.78206e-06	0.000215205	9.78206e-06	0.117586	0.00182545	0.0111578	0.000599182	0.0368243	0.00321917	4.68396e-05	6.45893e-05	5.99946e-05	3.57142e-05	3.92841e-05	2.69326e-05
	DLGAP2	791	2.22045e-16	2.25738e-15	10136	1.16416e-05	2.44047e-05	193	2.22045e-16	4.20944e-15	0.000254333	9.78206e-06	0.000899949	0.00104668	5.86923e-05	0	0.0600499	0.0304082	0.0610895	0.0158487	0.0556803	0.00200633	3.05949e-05	2.42331e-06	0.000214077	0.00104333	5.58866e-06	2.01243e-07
	CRIP2	792	2.22045e-16	2.25738e-15	1177	2.65673e-13	4.77988e-12	1394	7.17223e-15	8.95119e-14	0.000264116	9.78206e-06	0.000215205	0	0.000342372	0.000792347	0.00256818	0.00010391	0.000781114	1.96748e-05	0.00220135	0.0210395	0.000729627	0.000384933	0.00161834	1.17852e-05	0.00113807	0.000542603
	EHBP1L1	793	2.22045e-16	2.25738e-15	3148	4.48517e-10	3.02383e-09	718	2.22045e-16	4.20944e-15	0.000136949	1.95641e-05	2.93462e-05	8.80385e-05	0.000107603	0.000166295	0.00283315	0.00197841	0.00177538	0.00398691	0.00286421	0.0082042	0.000252379	0.000108293	0.000132945	9.45126e-05	0.000215588	0.000107954
	MVB12B	794	2.22045e-16	2.25738e-15	4049	3.44277e-09	1.80527e-08	392	2.22045e-16	4.20944e-15	0.000215205	9.78206e-06	0.00071409	9.78206e-06	0.000107603	1.95641e-05	0.0185178	0.000633523	0.0325783	0.00220499	0.00356424	0.00336431	7.72546e-05	2.44917e-05	0.000283875	1.18189e-05	0.000166069	5.09698e-05
	CLEC14A	795	2.22045e-16	2.25738e-15	171	2.22045e-16	1.19646e-14	−	ND	ND	0.000135965	8.66587e-05	4.23615e-05	4.68032e-05	0.000158343	2.94341e-05	0.000135965	8.66587e-05	4.23615e-05	4.68032e-05	0.000158343	2.94341e-05	ND	ND	ND	ND	ND	ND
	HOXC13	796	2.22045e-16	2.25738e-15	506	7.89342e-16	3.31368e-14	2538	1.79444e-12	1.23059e-11	0.0152307	0.000987988	0.000185859	0	9.78206e-06	0	0.0104123	0.000405798	0.000402494	5.23944e-06	0.000168928	0.000188702	0.100942	0.0382961	0.00250259	5.53011e-05	0.00011948	2.57859e-05
	TIAM1	797	2.22045e-16	2.25738e-15	2129	2.12006e-11	2.11252e-10	852	2.22045e-16	4.20944e-15	0.0151818	9.78206e-06	8.80385e-05	0	8.80385e-05	1.95641e-05	0.641308	0.000944312	0.00121655	1.38137e-05	0.00254429	0.00106356	0.00163075	3.63779e-05	0.000438498	5.17073e-05	0.000178341	0.000127539
	PGR-AS1	798	2.22045e-16	2.25738e-15	763	1.40313e-14	3.88857e-13	2376	9.95624e-13	7.29178e-12	0.0255409	9.78206e-06	9.78206e-06	9.78206e-06	0.000107603	9.78206e-06	0.08397	7.038e-05	4.5674e-05	5.82988e-06	0.00393261	0.00113082	0.0278225	0.000325898	0.00134362	0.00613348	0.00015836	7.14288e-05
	COL11A1	799	2.22045e-16	2.25738e-15	1752	4.4574e-12	5.39654e-11	1042	5.90558e-16	9.95285e-15	0.0164632	9.78206e-06	0.000919513	9.78206e-06	0	9.78206e-06	0.0959432	0.000833616	0.00808345	5.6297e-06	0.00121258	0.00105074	0.012473	7.6207e-05	0.00175899	0.00227148	2.48608e-06	2.18063e-05
	PDX1	800	2.22045e-16	2.25738e-15	423	2.70597e-16	1.39452e-14	2408	1.12022e-12	8.09564e-12	0.000528231	1.95641e-05	0.000185859	0	0.00033259	9.78206e-05	0.00157405	0.000282811	0.00106117	6.24661e-06	0.000377421	7.78822e-05	0.00368102	0.000413433	0.000900216	1.46657e-05	0.00654637	0.00734452
	TRIM5	801	2.22045e-16	2.25738e-15	5904	8.27559e-08	2.97731e-07	534	2.22045e-16	4.20944e-15	8.80385e-05	0.000215205	0.000508667	0.00484212	9.78206e-06	0	0.00246278	0.00842971	0.0220752	0.334485	0.00226461	0.00127669	0.000194653	0.000156466	0.000236748	0.000513412	8.15894e-06	3.53546e-06
	WDR66	802	2.22045e-16	2.25738e-15	575	2.00546e-15	7.37893e-14	2532	1.76769e-12	1.21512e-11	0.00162382	9.78206e-06	1.95641e-05	9.78206e-06	0.000586923	9.78206e-06	0.00523994	0.000132217	5.87018e-05	0.000125649	0.00590139	2.65317e-05	0.00602705	0.000268155	0.00179918	0.000255992	0.00109854	0.00198162
	CACNA2D1	803	2.22045e-16	2.25738e-15	651	4.09463e-15	1.33666e-13	2444	1.26407e-12	9.00108e-12	9.78206e-06	1.95641e-05	0.000518449	9.78206e-06	0.000420628	0.000322808	0.000604115	0.000116092	0.00194698	1.65209e-05	0.00101188	0.000775733	3.87719e-05	0.00137264	0.00277921	0.000663608	0.00370282	0.00304794
	TMCO3	804	2.22045e-16	2.25738e-15	3194	5.08013e-10	3.37575e-09	589	2.22045e-16	4.20944e-15	0.000498885	1.95641e-05	0.000166295	9.78206e-06	0.000215205	9.78206e-06	0.018283	0.00219895	0.00443763	0.000351768	0.0136981	0.00125354	0.00026749	8.53077e-05	0.000179893	4.9033e-05	0.000109686	4.20157e-05
	DOK7	805	2.22045e-16	2.25738e-15	913	5.04817e-14	1.1717e-12	1930	1.49545e-13	1.3473e-12	0.000391282	1.95641e-05	0.000205423	0	0.000264116	0.000215205	0.00281613	0.000314691	0.00102117	3.31581e-05	0.000662148	0.00147699	0.00108773	0.000327544	0.00110376	8.50092e-05	0.00280745	0.00105936
	MOB2	806	2.22045e-16	2.25738e-15	13257	0.000168328	0.00026974	81	2.22045e-16	4.20944e-15	0.000919513	9.78206e-06	0.000723872	0	8.80385e-05	8.80385e-05	0.275306	0.0156292	0.164265	0.00240325	0.0529789	0.0703439	5.0054e-05	2.69497e-06	5.85389e-05	4.93587e-07	9.41763e-06	7.72382e-06
	CHST8	807	2.22045e-16	2.25738e-15	2516	7.97833e-11	6.72784e-10	708	2.22045e-16	4.20944e-15	0.00281723	7.82564e-05	0.000166295	0	0.000136949	9.78206e-06	0.0930553	0.00253682	0.00154862	1.8846e-05	0.0133739	0.00137095	0.000796273	0.000133863	0.000557085	2.13175e-05	5.26521e-05	6.75591e-05
	SP9	808	2.22045e-16	2.25738e-15	197	2.22045e-16	1.19646e-14	−	ND	ND	0.00043609	6.97178e-06	0.000347958	6.15891e-06	0.000349365	0.000122135	0.00043609	6.97178e-06	0.000347958	6.15891e-06	0.000349365	0.000122135	ND	ND	ND	ND	ND	ND
	PTPN20	809	2.22045e-16	2.25738e-15	−	ND	ND	432	2.22045e-16	4.20944e-15	0.000320107	6.63418e-05	0.00011136	3.82667e-05	3.76891e-05	1.68744e-05	ND	ND	ND	ND	ND	ND	0.000320107	6.63418e-05	0.00011136	3.82667e-05	3.76891e-05	1.68744e-05
	BCAR1	810	2.22045e-16	2.25738e-15	2215	2.83898e-11	2.71939e-10	865	2.22045e-16	4.20944e-15	0.000205423	9.78206e-06	0.00115428	0	0.000254333	0.000215205	0.00217667	0.00034045	0.0456162	4.76664e-05	0.0024979	0.00956359	0.000551104	8.08004e-05	0.000408309	2.85516e-05	0.000717618	0.000146601
	ZIC1	811	2.22045e-16	2.25738e-15	1298	4.85725e-13	7.92805e-12	1240	2.67059e-15	3.74527e-14	0.0321243	0.000655398	0	0	0.000410846	9.78206e-06	0.0289946	0.00223387	3.13603e-05	4.47158e-06	0.00469413	0.00880272	0.113383	0.00387731	2.37613e-05	3.56048e-05	0.000756816	3.90901e-06
	MIR663A	812	2.22045e-16	2.25738e-15	164	2.22045e-16	1.19646e-14	−	ND	ND	0.000113331	0.000105717	2.10892e-05	7.7394e-06	7.70334e-05	0.00198701	0.000113331	0.000105717	2.10892e-05	7.7394e-06	7.70334e-05	0.00198701	ND	ND	ND	ND	ND	ND
	FZD10	813	2.22045e-16	2.25738e-15	149	2.22045e-16	1.19646e-14	−	ND	ND	0.000188107	3.67527e-05	0.000202805	2.24258e-06	0.000168073	0.000179128	0.000188107	3.67527e-05	0.000202805	2.24258e-06	0.000168073	0.000179128	ND	ND	ND	ND	ND	ND
	GABRG2	814	2.22045e-16	2.25738e-15	2462	6.59393e-11	5.68199e-10	968	2.52699e-16	4.70375e-15	0.0125602	9.78206e-06	2.93462e-05	5.86923e-05	9.78206e-06	9.78206e-06	0.0669694	0.000604296	0.000711589	0.000129907	0.00491891	0.00551122	0.0112885	8.49977e-05	0.000322876	0.00242027	1.45967e-05	7.34732e-06
	GLUD1P7	815	2.22045e-16	2.25738e-15	−	ND	ND	443	2.22045e-16	4.20944e-15	0.000325961	6.88487e-05	0.0001159	3.90382e-05	3.80122e-05	1.85989e-05	ND	ND	ND	ND	ND	ND	0.000325961	6.88487e-05	0.0001159	3.90382e-05	3.80122e-05	1.85989e-05
	FOXE3	816	2.22045e-16	2.25738e-15	116	2.22045e-16	1.19646e-14	−	ND	ND	0.000696825	1.84321e-05	1.71233e-05	1.16235e-05	0.000322175	2.46953e-05	0.000696825	1.84321e-05	1.71233e-05	1.16235e-05	0.000322175	2.46953e-05	ND	ND	ND	ND	ND	ND
	LOC401463	817	2.22045e-16	2.25738e-15	463	4.89303e-16	2.22054e-14	2731	3.70782e-12	2.36272e-11	0.00117385	9.78206e-06	1.95641e-05	0	0.00248464	8.80385e-05	0.00322788	5.69923e-05	3.57304e-05	4.21845e-06	0.00445821	0.00135211	0.00601952	0.00080048	0.00575792	2.34029e-05	0.0140344	0.000412664
	POU4F1	818	2.22045e-16	2.25738e-15	283	2.22045e-16	1.19646e-14	3638	7.21401e-11	3.45276e-10	0.00331612	9.78206e-06	3.91282e-05	0	0.0020151	9.78206e-06	0.00557941	5.55484e-06	8.29806e-05	4.32044e-06	0.00603715	8.46147e-05	0.0172809	0.00313059	0.00312318	0.000453795	0.00690477	0.000212457
	ITGA8	819	2.22045e-16	2.25738e-15	3180	4.8653e-10	3.24719e-09	791	2.22045e-16	4.20944e-15	0.000176077	0.00219118	1.95641e-05	0.000107603	0.000273898	0	0.0116949	0.0142821	0.00120889	8.14121e-05	0.0123873	0.00503266	7.59279e-05	0.0035268	0.000101206	0.00752112	0.000158233	6.16011e-07
	GDF6	820	2.22045e-16	2.25738e-15	1754	4.51008e-12	5.45412e-11	1048	6.61304e-16	1.09699e-14	0.00115428	9.78206e-06	0.000313026	0	0.000518449	1.95641e-05	0.0166268	0.000314711	0.00342291	2.85413e-05	0.0109271	0.000841362	0.0011169	0.000137378	0.000671558	2.08469e-05	0.000506979	0.000214326
	RMND5A	821	2.22045e-16	2.25738e-15	7617	8.74835e-07	2.43941e-06	219	2.22045e-16	4.20944e-15	0.000205423	5.86923e-05	0.000899949	9.78206e-06	9.78206e-06	7.82564e-05	0.0227503	0.00916997	0.255015	0.00146841	0.00861646	0.0115841	5.01887e-05	3.44443e-05	5.12557e-05	1.43861e-05	7.40016e-06	2.98261e-05
	KIRREL	822	2.22045e-16	2.25738e-15	3166	4.67935e-10	3.13686e-09	795	2.22045e-16	4.20944e-15	0.000166295	9.78206e-06	0.000215205	0	0.000968424	0.000704308	0.00257572	0.00153308	0.00431048	2.58173e-05	0.0406721	0.0547975	0.000342457	5.26888e-05	0.000310708	6.77729e-05	0.000372233	0.000165076
	HCRTR2	823	2.22045e-16	2.25738e-15	2379	4.96773e-11	4.42954e-10	1164	1.64061e-15	2.44829e-14	0.000655398	0.00233791	9.78206e-06	8.80385e-05	9.78206e-06	9.78206e-06	0.0254547	0.00964645	0.000236995	7.27422e-05	0.00174194	0.00992769	0.000338517	0.00577627	0.000277676	0.00696914	1.81499e-05	9.3191e-06
	TNFRSF25	824	2.22045e-16	2.25738e-15	2360	4.53927e-11	4.0817e-10	894	2.22045e-16	4.20944e-15	0.000313026	9.78206e-05	0.000146731	1.95641e-05	1.95641e-05	1.95641e-05	0.0075074	0.00295763	0.00313966	0.00162126	0.000755515	0.000772822	0.000304573	0.00019412	0.000233327	0.000115259	0.000206075	0.000178115
	CD37	825	2.22045e-16	2.25738e-15	1975	1.17174e-11	1.2583e-10	1065	7.8577e-16	1.27743e-14	0.000469539	9.78206e-06	4.89103e-05	0	0.00156513	0.000410846	0.00624672	0.000532062	0.00158506	9.67792e-05	0.011558	0.00237067	0.000701406	3.49513e-05	0.000187434	1.67338e-05	0.00251146	0.00146349
	ANKRD30B	826	2.22045e-16	2.25738e-15	613	3.03954e-15	1.04682e-13	3401	3.47e-11	1.7762e-10	9.78206e-06	0.000479321	0.000410846	1.95641e-05	0.00389326	0	3.03861e-05	0.000393259	0.000128216	7.43678e-05	0.100929	0.000110499	0.00208782	0.0116821	0.0265758	0.0024672	0.00122849	2.46697e-05
	ASS1	827	2.22045e-16	2.25738e-15	1906	8.45908e-12	9.41155e-11	1286	3.6795e-15	4.98789e-14	0.00116406	9.78206e-06	0.000704308	0	5.86923e-05	0.000136949	0.0105554	0.00102822	0.0053246	5.65338e-05	0.00128354	0.00229597	0.00177586	8.53246e-05	0.00168279	8.65037e-05	0.000241964	0.000294545
	RUNX3	828	2.22045e-16	2.25738e-15	4847	1.37547e-08	6.02747e-08	483	2.22045e-16	4.20944e-15	0.00033259	1.95641e-05	1.95641e-05	8.80385e-05	0.00028368	1.95641e-05	0.00806511	0.00666574	0.000728053	0.0213229	0.0118315	0.00525791	0.000301981	1.72661e-05	0.000289678	2.2875e-05	0.000178378	2.63722e-05
	HPDL	829	2.22045e-16	2.25738e-15	175	2.22045e-16	1.19646e-14	−	ND	ND	0.000140184	4.08091e-05	9.47494e-05	5.56582e-05	0.000245206	1.62765e-05	0.000140184	4.08091e-05	9.47494e-05	5.56582e-05	0.000245206	1.62765e-05	ND	ND	ND	ND	ND	ND
	PTPRD	830	2.22045e-16	2.25738e-15	4793	1.22439e-08	5.42556e-08	460	2.22045e-16	4.20944e-15	0.00143796	1.95641e-05	0.000596705	9.78206e-06	9.78206e-06	9.78206e-06	0.168885	0.00571922	0.0257722	9.48342e-05	0.00531048	0.00360731	0.000146119	1.79017e-05	0.000270128	0.000429813	1.14239e-05	1.30883e-05
	TMEM140	831	2.22045e-16	2.25738e-15	187	2.22045e-16	1.19646e-14	6403	4.35075e-08	1.18398e-07	5.86923e-05	0.000655398	1.95641e-05	9.78206e-06	9.78206e-06	0.00319873	9.44026e-05	0.000539343	5.25731e-05	1.56213e-05	9.61892e-06	0.00158376	0.0033469	0.015827	0.00361345	0.00268475	0.00690916	0.0576993
	ST6GALNAC3	832	2.22045e-16	2.25738e-15	5815	7.16533e-08	2.6177e-07	373	2.22045e-16	4.20944e-15	0.00409868	0.000156513	0.000215205	1.95641e-05	9.78206e-06	0	0.0863615	0.00313053	0.0062182	0.000486931	0.0188236	0.0241872	0.00155584	0.000247225	0.000201427	0.000268294	4.66004e-06	2.80563e-08
	PTPRJ	833	2.22045e-16	2.25738e-15	959	7.44487e-14	1.64204e-12	2022	2.10363e-13	1.80933e-12	0.00151622	9.78206e-06	1.95641e-05	9.78206e-06	9.78206e-05	0.000205423	0.00325909	0.000356629	0.000366025	0.00034174	0.000573224	0.000544614	0.00858704	0.000202116	0.00047566	8.15138e-05	0.000995098	0.00218037
	SKOR1	834	2.22045e-16	2.25738e-15	4868	1.42381e-08	6.21247e-08	206	2.22045e-16	4.20944e-15	0.000205423	9.78206e-06	0.000772782	0	0.000880385	8.80385e-05	0.0221918	0.00102361	0.106165	9.23934e-06	0.265035	0.00915963	5.37523e-05	1.68212e-05	9.61401e-05	2.5106e-06	4.83675e-05	5.7812e-05
	SOX17	835	2.22045e-16	2.25738e-15	144	2.22045e-16	1.19646e-14	−	ND	ND	0.000270441	2.64511e-05	1.96484e-05	6.35167e-06	0.00107387	5.90071e-05	0.000270441	2.64511e-05	1.96484e-05	6.35167e-06	0.00107387	5.90071e-05	ND	ND	ND	ND	ND	ND
	PCDHB16	836	2.22045e-16	2.25738e-15	574	2.01366e-15	7.37893e-14	3186	1.65608e-11	9.0473e-11	1.95641e-05	0.000352154	8.80385e-05	5.86923e-05	0.000489103	9.78206e-06	0.000146537	0.00148944	0.000302419	0.000194176	0.000950552	6.59723e-05	0.000918787	0.00172304	0.00180241	0.00155528	0.00501675	0.000932158
	EMX2OS	837	2.22045e-16	2.25738e-15	3023	3.13703e-10	2.20213e-09	530	2.22045e-16	4.20944e-15	0.00104668	1.95641e-05	0.000459757	0	0.000176077	1.95641e-05	0.275528	0.000878195	0.02129	5.48927e-06	0.00511446	0.00425555	6.03513e-05	0.000226276	0.000189535	4.03197e-05	0.000182151	3.1753e-05
	MS4A6A	838	2.22045e-16	2.25738e-15	836	2.58352e-14	6.54616e-13	3399	3.45189e-11	1.76797e-10	0.00099777	1.95641e-05	0.000205423	0.00879407	9.78206e-06	0	0.0027512	0.000183366	0.000470937	0.0069125	0.000168593	5.00332e-05	0.00574346	0.000730519	0.00259827	0.0621684	0.00049562	0.000143423
	MYOCD	839	2.22045e-16	2.25738e-15	2233	3.00436e-11	2.85467e-10	886	2.22045e-16	4.20944e-15	0.000753218	0.000107603	9.78206e-06	1.95641e-05	0.000391282	9.78206e-06	0.0319112	0.0031231	0.000199536	1.79426e-05	0.0250867	0.00458893	0.000309168	0.000202928	0.000257204	0.00859785	0.000122282	2.16404e-06
	CNTN3	840	2.22045e-16	2.25738e-15	8652	2.7121e-06	6.6587e-06	342	2.22045e-16	4.20944e-15	0.00670071	1.95641e-05	0.000146731	0.00168251	1.05065e-06	0	0.0505422	0.0200368	0.026807	0.0135756	ND	0.000599034	0.00558437	4.97375e-06	2.81684e-05	0.00241317	1.05065e-06	7.10148e-07
	CASC15	841	2.22045e-16	2.25738e-15	1236	3.59799e-13	6.16583e-12	1332	4.82602e-15	6.29763e-14	0.010056	9.78206e-06	0.000410846	0	1.95641e-05	1.95641e-05	0.140542	0.000477801	0.0031539	2.95743e-06	0.000512223	0.000833566	0.00382009	0.000118374	0.00105922	4.40168e-05	0.000399617	0.00025241
	HMX1	842	2.22045e-16	2.25738e-15	270	2.22045e-16	1.19646e-14	5097	2.95039e-09	1.0083e-08	9.78206e-06	0.000234769	8.80385e-05	0	0.0288277	0.000136949	0.000108614	0.000116529	5.16052e-05	3.38013e-06	0.00987638	0.000239739	0.000537382	0.0146006	0.00949696	0.000136385	0.283674	0.00292359
	SYNJ2	843	2.22045e-16	2.25738e-15	2257	3.23303e-11	3.03939e-10	659	2.22045e-16	4.20944e-15	0.00291505	9.78206e-06	0.000684744	9.78206e-06	9.78206e-06	9.78206e-06	0.0843623	0.00106535	0.0411533	0.000601707	0.000158237	0.000126888	0.000916076	3.67826e-05	0.000214072	2.05302e-05	0.000291362	8.75454e-05
	SLC1A6	844	2.22045e-16	2.25738e-15	1470	1.24028e-12	1.78849e-11	1315	4.25745e-15	5.64427e-14	0.00124232	2.93462e-05	1.95641e-05	9.78206e-06	0.000166295	1.95641e-05	0.0351219	0.000664316	0.000133268	3.76657e-05	0.00338929	0.00273126	0.000621579	0.000348435	0.00076753	0.000597569	0.000243167	7.6563e-05
	HMCN1	845	2.22045e-16	2.25738e-15	6703	2.5976e-07	8.23219e-07	253	2.22045e-16	4.20944e-15	0.00879407	0.000645616	0.000215205	5.86923e-05	0	0	0.0761619	0.0169719	0.0340545	0.000156864	0.0405245	0.00631546	0.00565834	0.000461527	3.85725e-05	0.00193989	7.00847e-08	3.78433e-08
	SVIL	846	2.22045e-16	2.25738e-15	4461	6.89933e-09	3.28439e-08	629	2.22045e-16	4.20944e-15	0.00971358	0.000107603	0	9.78206e-06	0.000361936	1.95641e-05	0.404397	0.0150952	7.94344e-05	0.00127878	0.0191188	0.00193442	0.0012367	3.98161e-05	5.26805e-05	7.02985e-05	0.000138926	9.09707e-05
	DLEU7	847	2.22045e-16	2.25738e-15	302	2.22045e-16	1.19646e-14	4594	9.5249e-10	3.61139e-09	0.00203467	9.78206e-06	4.89103e-05	9.78206e-06	8.80385e-05	7.82564e-05	0.00291392	3.32189e-05	0.000112407	3.7564e-05	0.000149116	5.95315e-05	0.0145839	0.00199094	0.00261808	0.00147994	0.00350295	0.00568892
	ARHGAP22	848	2.22045e-16	2.25738e-15	4295	5.23165e-09	2.58654e-08	565	2.22045e-16	4.20944e-15	0.000919513	9.78206e-06	0.000498885	0	8.80385e-05	0.00028368	0.0113767	0.00155863	0.0371042	0.000211559	0.00519059	0.0228968	0.00120573	3.26559e-05	0.000136569	1.71401e-05	0.000102897	8.64754e-05
	CABLES1	849	2.22045e-16	2.25738e-15	994	9.27911e-14	1.97497e-12	1934	1.52351e-13	1.36975e-12	0.000420628	9.78206e-06	0.000391282	9.78206e-06	0.000410846	9.78206e-06	0.000828846	0.000266391	0.00255053	0.000150004	0.00440794	0.000156108	0.00443256	0.000184324	0.00119476	0.000384796	0.000791512	0.000341483
	KCNC2	850	2.22045e-16	2.25738e-15	1180	2.71374e-13	4.87009e-12	1634	3.21925e-14	3.42315e-13	0.00249442	8.80385e-05	7.82564e-05	9.78206e-06	9.78206e-06	1.95641e-05	0.0072574	0.000400718	0.000333492	3.07383e-05	0.00154043	0.00423645	0.00874739	0.000959834	0.0010073	0.00183786	4.54102e-05	2.51094e-05
	PCDHGB8P	851	2.22045e-16	2.25738e-15	166	2.22045e-16	1.19646e-14	−	ND	ND	0.00029335	4.7404e-05	7.27026e-05	0.000119712	4.49762e-05	2.44606e-05	0.00029335	4.7404e-05	7.27026e-05	0.000119712	4.49762e-05	2.44606e-05	ND	ND	ND	ND	ND	ND
	KCNQ1	852	2.22045e-16	2.25738e-15	6972	3.8916e-07	1.18547e-06	231	2.22045e-16	4.20944e-15	0.000547795	7.82564e-05	8.80385e-05	0	0.000215205	0.000313026	0.0763686	0.00958464	0.0013719	0.000179742	0.0387341	0.413518	8.0412e-05	3.75938e-05	0.000332462	3.13399e-06	3.42132e-05	5.57482e-06
	XYLT1	853	2.22045e-16	2.25738e-15	3214	5.26071e-10	3.47406e-09	584	2.22045e-16	4.20944e-15	0.00375631	9.78206e-06	0.000919513	0	9.78206e-06	0.000136949	0.162145	0.00340019	0.0245229	7.36534e-05	0.000388414	0.00290172	0.000720662	1.96527e-05	0.000582783	1.15252e-05	5.50132e-05	0.000243722
	TRABD2B	854	2.22045e-16	2.25738e-15	5020	1.92102e-08	8.12861e-08	362	2.22045e-16	4.20944e-15	0.000772782	7.82564e-05	0.000185859	0	0.000205423	8.80385e-05	0.0210358	0.0101757	0.0230181	0.000122914	0.0156808	0.00813171	0.000491186	3.28889e-05	4.27121e-05	1.06615e-05	7.06794e-05	6.61851e-05
	C1QL3	855	2.22045e-16	2.25738e-15	389	2.22045e-16	1.19646e-14	3449	4.18154e-11	2.1106e-10	0.000449975	1.95641e-05	3.91282e-05	9.78206e-06	0.0003815	4.89103e-05	0.00126006	7.59855e-05	0.000103094	1.37553e-05	0.000892476	0.000221331	0.00315217	0.00139402	0.00231374	0.00142177	0.00325869	0.00127481
	CRISPLD2	856	2.22045e-16	2.25738e-15	2089	1.84086e-11	1.86931e-10	1136	1.31863e-15	2.01781e-14	0.000596705	9.78206e-06	0.000254333	9.78206e-06	0.000166295	2.93462e-05	0.00784061	0.000410909	0.0031851	0.000493201	0.00423516	0.00109289	0.000847784	0.000170751	0.000565675	0.000141743	0.000202638	0.000213468
	ADGRA2	857	2.22045e-16	2.25738e-15	1919	8.93268e-12	9.8714e-11	1281	3.60521e-15	4.89479e-14	0.00105646	9.78206e-06	0.00369762	0	0.000136949	9.78206e-06	0.0536969	0.00051787	0.0628871	3.97819e-05	0.000610867	0.000241092	0.000318697	0.000131029	0.00182599	7.63392e-05	0.00113217	0.000233176
	SEMA3D	858	2.22045e-16	2.25738e-15	2810	1.72982e-10	1.30605e-09	911	2.22045e-16	4.20944e-15	0.000401064	0.00127167	0.00170208	9.78206e-06	0	9.78206e-06	0.016658	0.0170478	0.0212814	1.47092e-05	0.00170726	0.00203448	0.000188598	0.00130415	0.00160643	0.00156729	4.83081e-06	8.44377e-06
	ESPN	859	2.22045e-16	2.25738e-15	2781	1.61229e-10	1.22996e-09	704	2.22045e-16	4.20944e-15	0.00668114	1.95641e-05	3.91282e-05	0	0.000107603	8.80385e-05	0.408548	0.000745589	0.00129709	5.78686e-05	0.00683947	0.00182012	0.000687828	0.000135332	0.000201564	1.73254e-05	9.30443e-05	0.000286771
	ETS1	860	2.22045e-16	2.25738e-15	513	8.9964e-16	3.70366e-14	2430	1.18606e-12	8.4941e-12	0.000772782	9.78206e-06	0.000410846	9.78206e-06	3.91282e-05	3.91282e-05	0.00435655	2.13062e-05	0.0012008	3.62698e-05	0.000290435	0.0002797	0.00252363	0.000623693	0.00284615	0.000322577	0.000828746	0.000860567
	FERD3L	861	2.22045e-16	2.25738e-15	135	2.22045e-16	1.19646e-14	−	ND	ND	4.17779e-05	2.97961e-05	0.000133315	1.02339e-05	0.00713747	6.75924e-06	4.17779e-05	2.97961e-05	0.000133315	1.02339e-05	0.00713747	6.75924e-06	ND	ND	ND	ND	ND	ND
	PRR35	862	2.22045e-16	2.25738e-15	799	1.91212e-14	5.07451e-13	2460	1.35624e-12	9.5948e-12	8.80385e-05	7.82564e-05	0.000215205	0	0.000772782	0.000352154	0.000269001	0.000347998	0.000822361	9.29395e-06	0.00564596	0.00244874	0.00183959	0.00104456	0.00153999	0.000201487	0.00188588	0.00106701
	CLEC9A	863	2.22045e-16	2.25738e-15	1695	3.50771e-12	4.38907e-11	1446	1.04897e-14	1.25877e-13	1.95641e-05	0.000136949	0.000352154	0.00033259	0.000136949	9.78206e-06	0.00109757	0.000625211	0.00478355	0.00214058	0.000977134	0.000514192	0.00012792	0.00108965	0.000546929	0.00114421	0.000731512	7.92417e-05
	RPTOR	864	2.22045e-16	2.25738e-15	18204	0.0079941	0.00932923	38	2.22045e-16	4.20944e-15	0.000215205	0.000185859	0.000215205	9.78206e-06	7.82564e-05	1.95641e-05	0.0662452	0.733153	0.174694	0.0235953	0.0686115	0.105061	2.20844e-05	1.29306e-06	7.55576e-06	1.50039e-06	5.13822e-06	1.81202e-06
	SHISA6	865	2.22045e-16	2.25738e-15	884	3.98042e-14	9.54047e-13	2133	3.36031e-13	2.74035e-12	0.00127167	0	0.000489103	9.78206e-06	0.000107603	0.000224987	0.00581094	8.87815e-05	0.00159988	2.39433e-05	0.00155207	0.000732956	0.00380209	1.98098e-05	0.00298035	0.00128919	0.000384143	0.00222712
	ANK1	866	2.22045e-16	2.25738e-15	1617	2.64662e-12	3.46911e-11	1223	2.40876e-15	3.42205e-14	0.00212271	9.78206e-06	3.91282e-05	0	0.00043041	0.000342372	0.0204975	0.000326061	0.000126617	2.34536e-05	0.0154545	0.00835509	0.00230445	8.3036e-05	0.00208651	3.27688e-05	0.000245812	0.000305024
	PIK3R5	867	2.22045e-16	2.25738e-15	794	1.83952e-14	4.91247e-13	2349	8.68104e-13	6.43018e-12	0.000528231	1.95641e-05	4.89103e-05	9.78206e-06	0.000215205	8.80385e-05	0.00480263	0.000241318	0.000101837	8.38764e-05	0.00201435	0.00047503	0.00119059	0.000522424	0.00274829	0.000479735	0.000744429	0.00118552
	SLC12A7	868	2.22045e-16	2.25738e-15	3674	1.61476e-09	9.32915e-09	623	2.22045e-16	4.20944e-15	0	0.00105646	0.000176077	9.78206e-06	0.00143796	0.000772782	5.11421e-05	0.153309	0.00236097	0.000124032	0.0300579	0.0602192	5.04007e-06	0.000110525	0.000392065	0.000209753	0.000819781	0.000176816
	PRAC2	869	2.22045e-16	2.25738e-15	155	2.22045e-16	1.19646e-14	−	ND	ND	0.000150529	0.000210047	0.000640392	5.52184e-06	0.000426009	2.22672e-06	0.000150529	0.000210047	0.000640392	5.52184e-06	0.000426009	2.22672e-06	ND	ND	ND	ND	ND	ND
	TLX3	870	2.22045e-16	2.25738e-15	178	2.22045e-16	1.19646e-14	−	ND	ND	0.00039336	7.07814e-06	6.32107e-05	2.47485e-06	0.00101213	0.000842995	0.00039336	7.07814e-06	6.32107e-05	2.47485e-06	0.00101213	0.000842995	ND	ND	ND	ND	ND	ND
	PPP2R2A	871	2.22045e-16	2.25738e-15	6079	1.05688e-07	3.6925e-07	356	2.22045e-16	4.20944e-15	0.00189772	0.000410846	1.95641e-05	0.00147709	9.78206e-06	0	0.071181	0.0401343	0.00345977	0.339155	0.00123007	0.00014431	0.00054794	9.11023e-05	5.07863e-05	7.61851e-05	9.05059e-06	1.70931e-06
	MIR1247	872	2.22045e-16	2.25738e-15	191	2.22045e-16	1.19646e-14	−	ND	ND	0.000649063	4.70015e-05	1.48382e-05	9.49235e-06	0.000768191	5.21634e-05	0.000649063	4.70015e-05	1.48382e-05	9.49235e-06	0.000768191	5.21634e-05	ND	ND	ND	ND	ND	ND
	SLC6A15	873	2.22045e-16	2.25738e-15	785	1.63926e-14	4.4333e-13	2492	1.56719e-12	1.09452e-11	0.000352154	0.000596705	0.000469539	9.78206e-06	9.78206e-06	9.78206e-06	0.00570224	0.000424408	0.000803941	8.85718e-06	0.000807027	0.000598765	0.000450132	0.0165369	0.00520163	0.00673685	0.000122809	4.41249e-05
	RASGRF2	874	2.22045e-16	2.25738e-15	130	2.22045e-16	1.19646e-14	5975	1.86184e-08	5.42973e-08	0.000508667	3.91282e-05	0.000215205	1.95641e-05	1.95641e-05	1.95641e-05	0.00027835	3.70237e-05	0.00010298	4.89221e-05	0.00010439	6.54053e-06	0.0187922	0.00727508	0.0121717	0.00208837	0.0012825	0.0166935
	GCSAML	875	2.22045e-16	2.25738e-15	3320	6.84539e-10	4.37529e-09	912	2.22045e-16	4.20944e-15	8.80385e-05	0.000176077	0.00144774	0.00526275	9.78206e-06	0	0.00323414	0.00573653	0.0369297	0.061072	0.000312514	0.000116625	0.000170191	0.000162478	0.000674273	0.00312275	8.97785e-05	1.1701e-05
	NBEA	876	2.22045e-16	2.25738e-15	3760	2.01466e-09	1.1374e-08	569	2.22045e-16	4.20944e-15	0.000195641	8.80385e-05	0.000215205	0	0.000410846	0.000313026	0.00553917	0.006325	0.0130242	4.01412e-05	0.0231087	0.0127244	0.00019417	7.77528e-05	0.000109891	2.66894e-05	0.000156561	0.000181835
	CHODL	877	2.22045e-16	2.25738e-15	11045	2.55439e-05	4.91428e-05	124	2.22045e-16	4.20944e-15	0.000401064	9.78206e-06	0.00196619	0.00043041	8.80385e-05	0	0.0496231	0.00543203	0.142705	0.0351482	0.246748	0.00161507	6.52559e-05	1.95518e-06	0.000285738	0.000107244	2.21967e-06	6.09012e-08
	CD163	878	2.22045e-16	2.25738e-15	1142	2.29085e-13	4.24398e-12	2144	3.57001e-13	2.89648e-12	8.80385e-05	0.000303244	0.000391282	0.00529209	1.95641e-05	0	0.00108412	0.00217552	0.00128361	0.0117528	0.000159544	2.83136e-05	0.000476503	0.00101233	0.00234364	0.0166034	0.00066759	2.11546e-05
	SIX6	879	2.22045e-16	2.25738e-15	102	2.22045e-16	1.19646e-14	−	ND	ND	0.000951097	1.98246e-05	0.000176273	1.33221e-06	0.000750521	7.68105e-06	0.000951097	1.98246e-05	0.000176273	1.33221e-06	0.000750521	7.68105e-06	ND	ND	ND	ND	ND	ND
	NYNRIN	880	2.22045e-16	2.25738e-15	724	9.10499e-15	2.66562e-13	2573	2.06994e-12	1.39974e-11	0.003052	1.95641e-05	8.80385e-05	9.78206e-06	1.95641e-05	1.95641e-05	0.0269725	0.000173166	0.000225869	7.78645e-05	0.000137669	0.000381743	0.00314633	0.00100693	0.00161637	0.000760463	0.00130032	0.000382806
	HTR1A	881	2.22045e-16	2.25738e-15	127	2.22045e-16	1.19646e-14	−	ND	ND	0.00015241	9.80214e-05	2.69941e-05	1.5266e-06	0.00113589	0.000139068	0.00015241	9.80214e-05	2.69941e-05	1.5266e-06	0.00113589	0.000139068	ND	ND	ND	ND	ND	ND
	MTSS1	882	2.22045e-16	2.25738e-15	4121	3.87576e-09	1.99689e-08	550	2.22045e-16	4.20944e-15	0.00214227	9.78206e-06	0.000518449	0	0.000156513	7.82564e-05	0.069665	0.00186802	0.0139844	9.11142e-05	0.0117799	0.00594738	0.000692758	2.9573e-05	0.000393257	1.78681e-05	6.71559e-05	5.7105e-05
	S1PR3	883	2.22045e-16	2.25738e-15	567	1.82783e-15	6.81323e-14	3052	1.02327e-11	5.83677e-11	0.000909731	0	0.000322808	9.78206e-06	0.000498885	0.000166295	0.00335975	2.59655e-05	0.00104842	2.98823e-05	0.000589402	0.000448018	0.00403082	0.000238304	0.00222768	0.000346874	0.00855262	0.00188496
	AHDC1	884	2.22045e-16	2.25738e-15	6295	1.44322e-07	4.86959e-07	254	2.22045e-16	4.20944e-15	8.80385e-05	1.95641e-05	0.00120319	0	0.000870603	8.80385e-05	0.0153654	0.0167851	0.130841	2.58885e-05	0.06042	0.0164213	3.47018e-05	8.19577e-06	0.000151538	7.3506e-06	0.000210257	3.03674e-05
	LARGE2	885	2.22045e-16	2.25738e-15	323	2.22045e-16	1.19646e-14	4742	1.272e-09	4.67267e-09	0.00099777	9.78206e-06	0.000596705	0	0.000273898	8.80385e-05	0.00178678	2.6083e-05	0.00086866	7.69048e-06	0.000209596	0.000149523	0.00885016	0.00225026	0.00787336	0.000656041	0.00920167	0.00332098
	KCNN3	886	2.22045e-16	2.25738e-15	3539	1.19227e-09	7.15024e-09	507	2.22045e-16	4.20944e-15	0.000763	9.78206e-06	0.000215205	0	0.000449975	0.000352154	0.034407	0.00168196	0.00393417	1.4399e-05	0.0310167	0.0286612	0.000291823	2.49626e-05	0.000389813	1.16641e-05	0.000128206	9.17898e-05
	LOC375196	887	2.22045e-16	2.25738e-15	139	2.22045e-16	1.19646e-14	−	ND	ND	2.49862e-05	3.3484e-05	5.49734e-05	0.000150878	0.0018379	1.38624e-05	2.49862e-05	3.3484e-05	5.49734e-05	0.000150878	0.0018379	1.38624e-05	ND	ND	ND	ND	ND	ND
	LOC100288123	888	2.22045e-16	2.25738e-15	222	2.22045e-16	1.19646e-14	−	ND	ND	0.000172842	6.4062e-05	0.000112715	6.16845e-05	0.000100789	8.47447e-05	0.000172842	6.4062e-05	0.000112715	6.16845e-05	0.000100789	8.47447e-05	ND	ND	ND	ND	ND	ND
	AKAIN1	889	2.22045e-16	2.25738e-15	1168	2.57232e-13	4.66349e-12	2394	1.0537e-12	7.65927e-12	0.00945925	9.78206e-06	9.78206e-06	1.95641e-05	9.78206e-06	0.000635834	0.176962	0.000155489	5.20836e-05	9.82298e-06	0.000820644	0.0158542	0.00271317	0.000459234	0.00108069	0.0118387	0.000115379	0.00049003
	ATP2B2	890	2.22045e-16	2.25738e-15	3772	2.05764e-09	1.15798e-08	434	2.22045e-16	4.20944e-15	0.00243573	9.78206e-06	0.00121297	0	8.80385e-05	1.95641e-05	0.297601	0.00178184	0.0476545	2.34361e-05	0.00318703	0.00292504	0.000200783	1.47641e-05	0.00042257	1.19252e-05	0.00012216	6.21782e-05
	COL4A2	891	2.22045e-16	2.25738e-15	3225	5.40207e-10	3.55528e-09	675	2.22045e-16	4.20944e-15	0.000635834	0.000322808	7.82564e-05	0	0.000224987	8.80385e-05	0.0396282	0.027064	0.00390999	8.16533e-06	0.00709499	0.0047646	0.00019603	8.63312e-05	9.0176e-05	0.000132534	0.000233844	0.000114383
	SNAP91	892	2.22045e-16	2.25738e-15	1643	2.90597e-12	3.7508e-11	1518	1.63098e-14	1.86611e-13	0.0207967	7.82564e-05	0	1.95641e-05	1.95641e-05	0.00028368	0.0822392	0.000481183	1.19846e-05	2.37697e-05	0.0160204	0.0157815	0.0206955	0.000739979	8.95077e-05	0.00486428	9.77488e-06	0.000127042
	MYCL	893	2.22045e-16	2.25738e-15	2220	2.88789e-11	2.76002e-10	1089	8.97115e-16	1.43703e-14	0.00129123	7.82564e-05	0.000352154	0	0.000166295	1.95641e-05	0.0205781	0.00174169	0.00596806	5.98631e-05	0.00337933	0.000907161	0.00109034	0.000200077	0.000430391	6.1546e-05	0.000246263	0.000230055
	DTX2P1-UPK3BP1-PMS2P11	894	2.22045e-16	2.25738e-15	5223	2.71637e-08	1.10482e-07	453	2.22045e-16	4.20944e-15	0.000352154	9.78206e-06	0.000215205	1.95641e-05	0.000176077	8.80385e-05	0.0238473	0.00159805	0.0139999	0.0036075	0.00858489	0.00706156	0.00010963	4.40417e-05	9.45194e-05	5.02906e-05	0.000108699	6.94445e-05
	LOC400655	895	2.22045e-16	2.25738e-15	4780	1.20267e-08	5.34395e-08	1194	1.99521e-15	2.90788e-14	0.0239465	3.91282e-05	8.80385e-05	0.0268224	0	0	0.21116	0.00243127	0.0033223	0.186818	0.000369915	0.00037561	0.0100231	0.000107435	0.000123067	0.013485	1.81122e-05	2.45785e-05
	SORCS3	896	2.22045e-16	2.25738e-15	2743	1.46758e-10	1.13502e-09	666	2.22045e-16	4.20944e-15	0.00170208	7.82564e-05	9.78206e-06	0	0.00061627	0.000401064	0.100657	0.0097244	0.00222465	5.36305e-06	0.0174374	0.00125369	0.00033957	3.55517e-05	1.32658e-05	0.00012862	0.000411733	0.00254292
	CAMK2B	897	2.22045e-16	2.25738e-15	7070	4.48392e-07	1.34701e-06	243	2.22045e-16	4.20944e-15	0.00237704	9.78206e-06	0.00124232	0	0.000215205	9.78206e-06	0.530115	0.00218056	0.193738	0.000306985	0.0555239	0.000900367	0.000107682	7.01576e-06	0.00010987	1.40593e-05	2.46088e-05	2.05637e-05
	CLDN11	898	2.22045e-16	2.25738e-15	834	2.56434e-14	6.51306e-13	1980	1.80768e-13	1.58763e-12	0.000410846	1.95641e-05	0.000420628	9.78206e-06	0.000254333	9.78206e-06	0.00121655	0.000148773	0.00312533	5.0828e-05	0.012833	3.72332e-05	0.00271065	0.00113957	0.00119311	0.000265589	0.000139364	0.000902271
	LINC01622	899	2.22045e-16	2.25738e-15	6425	1.7227e-07	5.69523e-07	413	2.22045e-16	4.20944e-15	0.0257464	1.95641e-05	0.000185859	0.00745393	0	0	0.54722	0.00660238	0.013831	0.60807	0.000765489	4.61652e-05	0.00433128	2.6441e-05	7.29773e-05	0.000543421	2.31628e-06	3.2913e-07
	NCAM2	900	2.22045e-16	2.25738e-15	3763	2.0251e-09	1.14239e-08	508	2.22045e-16	4.20944e-15	9.78206e-06	9.78206e-06	0.00560512	0	0.000635834	0.00246508	0.030566	0.00614946	0.135057	8.13331e-06	0.00752899	0.00348574	4.78559e-07	4.44288e-06	0.00159565	0.000577383	0.0010292	0.0177203
	CTIF	901	2.22045e-16	2.25738e-15	14384	0.000400526	0.000591589	82	2.22045e-16	4.20944e-15	0.00123254	9.78206e-06	0.0003815	0	0.000215205	0.000215205	0.46876	0.0127853	0.107426	0.000783089	0.120651	0.333681	4.38935e-05	1.77837e-06	2.65633e-05	2.42212e-06	1.23684e-05	4.33304e-06
	FOXB1	902	2.22045e-16	2.25738e-15	347	2.22045e-16	1.19646e-14	4625	1.00162e-09	3.77227e-09	0.00232813	9.78206e-06	2.93462e-05	0	0.00066518	0.00028368	0.00368718	3.70411e-05	4.54855e-05	3.91907e-06	0.0040171	0.000332941	0.0150434	0.00200722	0.00487788	0.00122576	0.00215923	0.00609888
	EIF4E3	903	2.22045e-16	2.25738e-15	298	2.22045e-16	1.19646e-14	4728	1.22042e-09	4.49642e-09	0.000215205	1.95641e-05	8.80385e-05	1.95641e-05	0.000401064	5.86923e-05	0.000140891	6.24246e-05	7.76838e-05	0.000220549	0.000984205	4.21109e-05	0.0111364	0.00249099	0.00654573	0.000703629	0.00324938	0.00721386
	MYO1B	904	2.22045e-16	2.25738e-15	4165	4.17355e-09	2.12759e-08	1209	2.25334e-15	3.24347e-14	1.95641e-05	0.017774	1.95641e-05	1.95641e-05	0	0.026617	0.000615317	0.389437	0.00320446	6.50983e-05	0.001131	0.224194	0.000282184	0.00344417	5.76809e-05	0.00190421	7.71193e-07	0.0110638
	MSR1	905	2.22045e-16	2.25738e-15	2917	2.34024e-10	1.70231e-09	1421	8.83921e-15	1.08076e-13	0.0291016	1.95641e-05	9.78206e-06	0.0605901	9.78206e-06	0	0.076824	0.00121729	0.00055551	0.395928	0.000696986	3.05632e-05	0.0370272	8.84092e-05	0.000130112	0.0224746	4.09176e-05	1.06632e-05
	GUSBP1	906	2.22045e-16	2.25738e-15	2695	1.31724e-10	1.03684e-09	1238	2.55449e-15	3.6173e-14	0.000792347	1.95641e-05	0.000508667	0.00179012	0	1.95641e-05	0.00204887	0.00475536	0.00574333	0.00999321	0.000337166	0.00119505	0.00552405	3.0221e-05	0.000889962	0.003603	1.65167e-05	0.000118442
	SEZ6	907	2.22045e-16	2.25738e-15	980	8.6095e-14	1.85792e-12	1619	2.95366e-14	3.16969e-13	0.00644637	9.78206e-06	0.00116406	0	8.80385e-05	9.78206e-06	0.0518143	5.42005e-05	0.0112332	4.63367e-06	0.00149082	0.000245206	0.00511898	0.000203887	0.00168285	0.000132007	0.000340945	0.000203588
	RGS7	908	2.22045e-16	2.25738e-15	7590	8.51928e-07	2.38396e-06	366	2.22045e-16	4.20944e-15	0.000469539	9.78206e-06	0.00124232	0	0.00205423	9.78206e-06	0.044492	0.0116268	0.0567721	6.25671e-05	0.0434623	0.0945047	0.000100692	2.85088e-06	0.000382917	0.000109947	0.00100661	4.8958e-07
	BRINP1	909	2.22045e-16	2.25738e-15	995	9.30343e-14	1.97627e-12	2174	4.13873e-13	3.31174e-12	0.00187815	0.000205423	0.000459757	0	0.000723872	0	0.0069035	0.00120975	0.00112972	3.44232e-06	0.00315808	0.0005684	0.00555638	0.000977611	0.00355111	0.000895766	0.0030358	5.97136e-06
	JPH3	910	2.22045e-16	2.25738e-15	2461	6.58852e-11	5.67963e-10	1100	9.61588e-16	1.5263e-14	0.00203467	0.000215205	8.80385e-05	0	9.78206e-06	0.000763	0.0396752	0.00347631	0.000861832	1.65937e-05	0.00474417	0.0108276	0.00107801	0.000373523	0.000649091	7.91597e-05	1.84127e-05	0.000928184
	GAS6	911	2.22045e-16	2.25738e-15	4402	6.14033e-09	2.96217e-08	667	2.22045e-16	4.20944e-15	0.00110537	8.80385e-05	0.0010369	0	0.000107603	9.78206e-06	0.0750494	0.00553264	0.0886607	0.000119375	0.00489369	0.00092922	0.000239292	9.70327e-05	0.000184984	6.76811e-05	0.000127863	0.000104587
	BCL2	912	2.22045e-16	2.25738e-15	3109	3.95921e-10	2.70262e-09	842	2.22045e-16	4.20944e-15	0.00324764	1.95641e-05	0.000547795	0	0.000176077	9.78206e-06	0.0452832	0.0015357	0.01414	0.00019391	0.0056195	0.000752657	0.00208851	6.52614e-05	0.000434937	3.15541e-05	0.00015987	8.46864e-05
	DOCK8	913	2.22045e-16	2.25738e-15	4336	5.55502e-09	2.72038e-08	776	2.22045e-16	4.20944e-15	0.00109559	0	9.78206e-06	1.95641e-05	0.00219118	0.000919513	0.0853767	0.000676502	0.00032689	0.00098877	0.0367179	0.0259029	0.000208146	6.86944e-06	0.000257915	0.000124584	0.00136816	0.000538685
	NTNG2	914	2.22045e-16	2.25738e-15	2611	1.04895e-10	8.52064e-10	841	2.22045e-16	4.20944e-15	0.00215205	1.95641e-05	0.000577141	0	1.95641e-05	0.000136949	0.0309431	0.00234784	0.0153297	3.97909e-05	0.00109511	0.0035691	0.00157902	5.58243e-05	0.000418558	3.1565e-05	0.000127365	0.000197747
	FOXD2-AS1	915	2.22045e-16	2.25738e-15	126	2.22045e-16	1.19646e-14	−	ND	ND	0.00148274	1.40155e-05	0.000653685	3.744e-06	0.000236299	4.46925e-06	0.00148274	1.40155e-05	0.000653685	3.744e-06	0.000236299	4.46925e-06	ND	ND	ND	ND	ND	ND
	CNIH2	916	2.22045e-16	2.25738e-15	1057	1.37303e-13	2.74917e-12	3101	1.22115e-11	6.8557e-11	0.0998259	0	0.000107603	0	0.000919513	1.95641e-05	0.137068	4.82507e-05	0.000865732	3.99758e-05	0.00228834	0.000172428	0.137002	0.000186484	0.000709825	0.000179356	0.00627884	0.000717112
	ADAMTS7	917	2.22045e-16	2.25738e-15	2613	1.05625e-10	8.57349e-10	987	4.06577e-16	7.12734e-15	0.00449975	9.78206e-06	0.000215205	0	0.000293462	3.91282e-05	0.473994	0.000439212	0.00196507	4.90864e-05	0.00684887	0.00126952	0.000332824	0.000100952	0.00068326	8.59934e-05	0.000317012	0.000217532
	MCHR2-AS1	918	2.22045e-16	2.25738e-15	1952	1.05132e-11	1.14223e-10	1141	1.41444e-15	2.14935e-14	0.000880385	0.00033259	1.95641e-05	0.000136949	1.95641e-05	9.78206e-06	0.0646943	0.00263699	0.000325171	0.000129297	0.00370842	0.000463984	0.000197116	0.00094238	0.000531353	0.0052909	3.61557e-05	2.87457e-05
	KCNJ3	919	2.22045e-16	2.25738e-15	2766	1.55157e-10	1.19004e-09	908	2.22045e-16	4.20944e-15	0.038062	9.78206e-06	0.000205423	9.78206e-06	9.78206e-06	9.78206e-06	0.624231	0.000283155	0.00137329	6.55112e-06	0.0118567	0.0144407	0.0069033	5.44602e-05	0.000847131	0.00184725	4.37902e-06	5.27889e-06
	NHSL1	920	2.22045e-16	2.25738e-15	1096	1.79028e-13	3.45773e-12	1858	1.08371e-13	1.01383e-12	0.00248464	9.78206e-06	0.000166295	0	0.000361936	0.000195641	0.00853318	0.000449547	0.000350487	3.23089e-05	0.00184406	0.00151988	0.00729558	0.000142152	0.00230413	2.77201e-05	0.00148262	0.000704714
	FCRL1	921	2.22045e-16	2.25738e-15	945	6.85665e-14	1.53456e-12	2315	7.42091e-13	5.57766e-12	0.000410846	8.80385e-05	0.00116406	0.00136949	9.78206e-06	0	0.00447247	0.00025204	0.00471065	0.00077352	0.000134393	7.49631e-05	0.000806778	0.00147467	0.00403577	0.0303153	0.00010444	3.98647e-05
	CD69	922	2.22045e-16	2.25738e-15	394	2.2863e-16	1.22001e-14	4331	4.84269e-10	1.94734e-09	8.80385e-05	1.95641e-05	0.000215205	9.78206e-06	0.000215205	0.000547795	0.000186266	7.18011e-05	0.000260874	4.25554e-05	0.000578492	0.000838073	0.00222035	0.0019724	0.00508682	0.00228571	0.00276431	0.00724134
	TAGLN2	923	2.22045e-16	2.25738e-15	493	7.34391e-16	3.1137e-14	3614	6.47308e-11	3.11865e-10	0.000391282	8.80385e-05	0.000166295	0.000127167	9.78206e-06	0.000107603	0.000223782	0.000245585	0.000276926	0.000320881	0.000162266	0.000330867	0.0136346	0.00210715	0.00289059	0.00207376	0.000302974	0.00190267
	NEK6	924	2.22045e-16	2.25738e-15	4172	4.19551e-09	2.13528e-08	590	2.22045e-16	4.20944e-15	8.80385e-05	1.95641e-05	0.000215205	4.89103e-05	0.00033259	7.82564e-05	0.00203205	0.00247441	0.00830365	0.00716662	0.0111634	0.00381807	0.000187953	5.40728e-05	0.000177384	4.11919e-05	0.000218437	8.51679e-05
	GATA6-AS1	925	2.22045e-16	2.25738e-15	189	2.22045e-16	1.19646e-14	−	ND	ND	0.000278725	0.00013276	4.48962e-05	4.79825e-06	0.00109278	2.20894e-05	0.000278725	0.00013276	4.48962e-05	4.79825e-06	0.00109278	2.20894e-05	ND	ND	ND	ND	ND	ND
	PIEZO1	926	2.22045e-16	2.25738e-15	8990	3.82783e-06	9.04519e-06	296	2.22045e-16	4.20944e-15	3.91282e-05	0.000166295	1.95641e-05	1.95641e-05	0.000401064	0.000469539	0.00105401	0.0629087	0.00276959	0.0126746	0.10729	0.194725	0.000242029	1.39083e-05	6.00863e-05	1.59965e-05	2.94322e-05	2.19007e-05
	SEZ6L	927	2.22045e-16	2.25738e-15	1146	2.32529e-13	4.29242e-12	1639	3.35419e-14	3.55365e-13	0.00232813	9.78206e-06	0.000361936	0	8.80385e-05	0.0003815	0.00610762	0.000370285	0.00347905	4.02154e-06	0.00159169	0.00324546	0.00900669	5.99915e-05	0.000765951	0.000144389	0.000349537	0.000888451
	MS4A3	928	2.22045e-16	2.25738e-15	588	2.28439e-15	8.26888e-14	3359	3.0196e-11	1.56492e-10	0.00605509	0	0.00116406	1.95641e-05	4.89103e-05	9.78206e-06	0.00651129	2.16581e-05	0.00123079	4.96463e-05	0.000528619	0.000203021	0.0366702	0.00039774	0.0152339	0.00205524	0.000556501	0.000162579
	SHANK3	929	2.22045e-16	2.25738e-15	4480	7.06066e-09	3.34697e-08	557	2.22045e-16	4.20944e-15	0.00291505	1.95641e-05	0.000156513	0	0.000215205	8.80385e-05	0.263328	0.00271232	0.00882425	7.38129e-05	0.0105632	0.00479599	0.000297756	6.38321e-05	8.66332e-05	4.55447e-05	0.000140089	8.06118e-05
	ADAMDEC1	930	2.22045e-16	2.25738e-15	1410	9.44248e-13	1.41869e-11	3176	1.58125e-11	8.66559e-11	0.000146731	0.00219118	0.000136949	0.0663908	9.78206e-06	0	0.000331539	0.00627889	0.000728018	0.0858458	0.000189763	3.22427e-05	0.00226475	0.00791826	0.000953929	0.12021	0.000285892	3.348e-05
	DND1	931	2.22045e-16	2.25738e-15	192	2.22045e-16	1.19646e-14	−	ND	ND	0.000518502	6.29827e-05	0.000104664	7.00632e-05	3.89197e-05	2.78262e-05	0.000518502	6.29827e-05	0.000104664	7.00632e-05	3.89197e-05	2.78262e-05	ND	ND	ND	ND	ND	ND
	HOXC9	932	2.22045e-16	2.25738e-15	137	2.22045e-16	1.19646e-14	−	ND	ND	0.00084253	5.44334e-05	0.000228731	1.68856e-06	9.79622e-05	3.80621e-05	0.00084253	5.44334e-05	0.000228731	1.68856e-06	9.79622e-05	3.80621e-05	ND	ND	ND	ND	ND	ND
	KCNH7	933	2.22045e-16	2.25738e-15	4366	5.8127e-09	2.82718e-08	919	2.22045e-16	4.20944e-15	0.0025629	0.000185859	0.000753218	0	0	0.000919513	0.0771613	0.00374051	0.0112694	1.2471e-05	0.0089214	0.0517611	0.000846421	0.000259787	0.000881139	0.000715813	7.44129e-07	0.000273603
	ZPLD1	934	2.22045e-16	2.25738e-15	5796	7.01046e-08	2.56949e-07	523	2.22045e-16	4.20944e-15	0.000508667	0.00850061	0.000205423	0.00608444	0	0	0.0100447	0.30044	0.00946018	0.114886	0.000311802	0.000354989	0.000514193	0.00135613	0.000130834	0.00210167	7.46331e-07	2.47435e-07
	KCNK1	935	2.22045e-16	2.25738e-15	658	4.55494e-15	1.4689e-13	3360	3.03915e-11	1.57458e-10	0.000518449	1.95641e-05	9.78206e-06	0.000136949	0.000254333	0.000215205	0.00242474	0.000268112	2.47095e-05	2.46317e-05	0.0220294	0.000228752	0.00228408	0.000635272	0.00196724	0.0275361	8.2508e-05	0.00641804
	LOC100240735	936	2.22045e-16	2.25738e-15	176	2.22045e-16	1.19646e-14	−	ND	ND	3.04202e-05	0.000128581	0.00109427	1.89205e-05	7.51997e-05	3.41952e-05	3.04202e-05	0.000128581	0.00109427	1.89205e-05	7.51997e-05	3.41952e-05	ND	ND	ND	ND	ND	ND
	CRTAC1	937	2.22045e-16	2.25738e-15	3104	3.92787e-10	2.68554e-09	890	2.22045e-16	4.20944e-15	0.00151622	9.78206e-06	0.00197598	0	9.78206e-06	0.000655398	0.0567238	0.000732887	0.0417758	1.03365e-05	0.00402766	0.0110516	0.000488985	0.00010129	0.00097838	0.000112807	8.17501e-06	0.000771282
	MSRA	938	2.22045e-16	2.25738e-15	13783	0.00025396	0.000391431	111	2.22045e-16	4.20944e-15	0.00123254	5.86923e-05	0.00127167	0	3.91282e-05	1.95641e-05	0.37825	0.0854293	0.465939	0.00191624	0.0132336	0.0287326	5.45187e-05	3.67042e-06	4.77532e-05	2.88346e-06	1.92588e-05	6.11264e-06
	HRAT92	939	2.22045e-16	2.25738e-15	757	1.34853e-14	3.77834e-13	3187	1.67003e-11	9.12063e-11	0.00147709	9.78206e-06	0.0278104	0	1.95641e-05	9.78206e-06	0.00106042	0.000102357	0.228792	1.67225e-05	0.000157851	0.000102124	0.0244574	0.000495092	0.0116351	0.000293731	0.00121484	0.000416789
	FEZF2	940	2.22045e-16	2.25738e-15	1232	3.52996e-13	6.06524e-12	2100	2.90037e-13	2.4023e-12	1.95641e-05	9.78206e-06	0.0257366	0	0.00159448	2.93462e-05	0.0011865	0.000266395	0.0164811	2.98137e-06	0.0124807	0.00135028	8.79136e-05	0.000215008	0.143666	0.000193024	0.00240351	0.000166448
	PITPNM2	941	2.22045e-16	2.25738e-15	5683	5.87368e-08	2.19556e-07	381	2.22045e-16	4.20944e-15	0.00162382	1.95641e-05	0.000508667	0	0.000234769	1.95641e-05	0.22422	0.00808508	0.0266403	8.26343e-05	0.0172507	0.00426407	0.000140048	1.62e-05	0.000195704	1.58893e-05	9.73045e-05	3.99642e-05
	COL26A1	942	2.22045e-16	2.25738e-15	1417	9.80061e-13	1.46589e-11	1543	1.92113e-14	2.16266e-13	0.000479321	0.000107603	0.000821693	0	1.95641e-05	0.000264116	0.0330437	0.00205848	0.00686757	8.7432e-06	0.00067442	0.000301433	0.000140829	0.000301815	0.00173666	8.63858e-05	0.000250655	0.00622143
	PXDNL	943	2.22045e-16	2.25738e-15	1746	4.32812e-12	5.25797e-11	1526	1.74492e-14	1.98607e-13	0.000518449	9.78206e-06	0.000792347	4.89103e-05	0.000948859	0	0.000430471	0.000146947	0.0110253	0.000643381	0.0623088	0.000160397	0.0123853	0.000234584	0.00101121	0.000461786	0.000241118	2.72967e-05
	ADARB1	944	2.22045e-16	2.25738e-15	3268	6.05494e-10	3.93266e-09	806	2.22045e-16	4.20944e-15	0.000361936	8.80385e-05	0.000518449	9.78206e-06	0.000156513	9.78206e-06	0.0121607	0.00260899	0.0135865	0.000618155	0.00545448	0.000909535	0.000217719	0.000143801	0.000389715	0.000158111	0.000139696	6.18729e-05
	GRM8	945	2.22045e-16	2.25738e-15	11433	3.66298e-05	6.80779e-05	149	2.22045e-16	4.20944e-15	0.000655398	0.000166295	0.000361936	9.78206e-06	9.78206e-06	5.86923e-05	0.147049	0.0625544	0.253991	2.51059e-05	0.0786746	0.185796	5.79176e-05	1.2948e-05	1.07128e-05	0.000693444	3.78413e-07	1.67706e-06
	GABRA5	946	2.22045e-16	2.25738e-15	1458	1.14422e-12	1.66349e-11	1863	1.10712e-13	1.03316e-12	0.00316939	0.000303244	9.78206e-06	0	0.00198576	9.78206e-06	0.044186	0.000982265	8.48683e-05	1.34071e-05	0.0154886	0.00129364	0.00203472	0.00226272	0.000348186	0.000621316	0.00265014	2.68576e-05
	HS6ST3	947	2.22045e-16	2.25738e-15	4490	7.19334e-09	3.40229e-08	501	2.22045e-16	4.20944e-15	0.00608444	9.78206e-06	0.000166295	9.78206e-06	0.000136949	9.78206e-06	0.211452	0.00400232	0.00583378	3.19303e-05	0.00903043	0.0169236	0.00114368	7.97677e-06	0.000147824	0.000532511	7.6692e-05	8.47308e-07
	MS4A13	948	2.22045e-16	2.25738e-15	1947	1.02192e-11	1.11313e-10	2217	4.88544e-13	3.83369e-12	0.000166295	7.82564e-05	0.000860821	0.0270572	1.95641e-05	0	0.000618359	0.000546111	0.00396379	0.53344	0.000555964	3.00974e-05	0.00131824	0.000656679	0.00315046	0.00480923	0.000215555	0.000133619
	ADCYAP1	949	2.22045e-16	2.25738e-15	642	3.9613e-15	1.30717e-13	2518	1.70319e-12	1.17727e-11	0.00212271	9.78206e-06	9.78206e-06	0	0.00472473	0.000469539	0.00437141	0.000302739	0.000157825	2.04266e-06	0.00475016	0.000842122	0.0107852	0.000297281	0.000138494	1.85598e-05	0.0352195	0.00535214
	LINC01164	950	2.22045e-16	2.25738e-15	1603	2.45063e-12	3.24171e-11	1851	1.0176e-13	9.55746e-13	0.00176077	3.91282e-05	0.000215205	0.000939077	1.95641e-05	0	0.0152296	0.000535909	0.0020112	0.0261369	0.000156615	3.49471e-05	0.00229584	0.000509566	0.000719751	0.000552831	0.000758383	0.000182651
	HOXC11	951	2.22045e-16	2.25738e-15	180	2.22045e-16	1.19646e-14	−	ND	ND	0.00140273	7.57209e-05	0.000216178	2.24945e-06	0.000430404	9.56734e-06	0.00140273	7.57209e-05	0.000216178	2.24945e-06	0.000430404	9.56734e-06	ND	ND	ND	ND	ND	ND
	GABRB2	952	2.22045e-16	2.25738e-15	4495	7.2389e-09	3.42004e-08	780	2.22045e-16	4.20944e-15	0.0469734	9.78206e-05	9.78206e-06	0	0.000185859	2.93462e-05	0.32233	0.00482163	0.000367144	4.43427e-06	0.390625	0.0245587	0.0188831	0.000120354	0.000240594	0.000244527	2.65116e-06	9.16828e-06
	GAK	953	2.22045e-16	2.25738e-15	5031	1.9513e-08	8.23874e-08	436	2.22045e-16	4.20944e-15	0.000577141	0.000176077	0.000166295	9.78206e-06	9.78206e-06	0.000322808	0.0191687	0.0274852	0.00776554	0.00075295	0.000662939	0.0385236	0.000331951	3.34713e-05	0.00010973	2.53977e-05	5.27899e-05	6.08167e-05
	ELAVL2	954	2.22045e-16	2.25738e-15	5008	1.87553e-08	7.95511e-08	598	2.22045e-16	4.20944e-15	0.00718981	3.91282e-05	0.000440193	0	8.80385e-05	9.78206e-06	0.135465	0.00613887	0.0114943	2.29271e-05	0.03923	0.00872966	0.00232282	4.01236e-05	0.000343139	0.00022909	1.04752e-05	2.28091e-06
	MTA1	955	2.22045e-16	2.25738e-15	2114	2.02606e-11	2.03313e-10	1435	9.57309e-15	1.15913e-13	0.00432367	3.91282e-05	0.000156513	0	0.000518449	9.78206e-06	0.086973	0.00120998	0.00203262	8.23083e-05	0.00530638	0.000279845	0.00172675	0.000210138	0.000385851	0.000107656	0.00103373	0.000293019
	SV2C	956	2.22045e-16	2.25738e-15	2522	8.09169e-11	6.80714e-10	970	2.86095e-16	5.24158e-15	0.0277223	1.95641e-05	3.91282e-05	9.78206e-06	1.95641e-05	9.78206e-06	0.096806	0.00123455	0.000319164	3.21701e-06	0.0797421	0.0131213	0.0273729	0.000166989	0.000757369	0.00296007	1.92317e-06	4.68105e-06
	IRF8	957	2.22045e-16	2.25738e-15	1266	4.33601e-13	7.25017e-12	2048	2.32792e-13	1.97692e-12	0.00425519	0.000185859	1.95641e-05	9.78206e-06	0.000733654	0	0.0253268	0.00125055	8.85154e-05	6.46895e-05	0.0147412	0.000123491	0.00571943	0.00079791	0.00117999	0.00060216	0.000660364	7.64307e-05
	ANK3	958	2.22045e-16	2.25738e-15	1441	1.07144e-12	1.57547e-11	1925	1.44049e-13	1.30113e-12	0.000224987	0.000176077	0.00151622	0	0.000107603	8.80385e-05	0.000646946	0.00244369	0.0588212	3.7406e-05	0.00101516	0.000260109	0.00256567	0.00037548	0.00046519	0.000252374	0.000574456	0.00146711
	ITGA9	959	2.22045e-16	2.25738e-15	2266	3.38124e-11	3.16614e-10	1274	3.50431e-15	4.78758e-14	0.0187033	0	0.000322808	9.78206e-06	0.000146731	1.95641e-05	0.396514	0.000218541	0.00159658	0.000589634	0.00138758	0.000415613	0.0036769	1.69369e-05	0.00146866	8.39851e-05	0.000526218	0.000368342
	SYT14	960	2.22045e-16	2.25738e-15	3370	8.08683e-10	5.09231e-09	1232	2.6429e-15	3.71239e-14	0.0105548	0.000596705	0	0.000166295	0	0.00357045	0.120889	0.00687496	0.000162504	0.000250425	0.00130716	0.0418938	0.0048228	0.00102197	3.66386e-05	0.00336418	6.86655e-07	0.00260723
	CNBD1	961	2.22045e-16	2.25738e-15	8047	1.41043e-06	3.72314e-06	339	2.22045e-16	4.20944e-15	0.00210314	0	0.000254333	0.00445084	0	0.00300309	0.0526425	0.0019772	0.018639	0.113178	0.000718235	0.0891031	0.000879493	9.09914e-07	9.75419e-05	0.00136418	2.21695e-07	0.000934403
	ACOXL	962	2.22045e-16	2.25738e-15	2180	2.52358e-11	2.45596e-10	1123	1.21398e-15	1.8741e-14	0.00524318	9.78206e-06	9.78206e-06	9.78206e-06	0.000391282	0.000176077	0.0935717	0.000852439	0.000539678	0.000201958	0.00666895	0.000580015	0.00203143	8.54121e-05	5.82652e-05	6.42971e-05	0.00044909	0.00156903
	KDM2B	963	2.22045e-16	2.25738e-15	1267	4.33896e-13	7.25017e-12	1892	1.26557e-13	1.16299e-12	0.00208358	9.78206e-06	0.000635834	0	0.000948859	9.78206e-06	0.0249706	7.78276e-05	0.00370904	8.88427e-05	0.00931795	5.53691e-05	0.00180384	0.000151703	0.00206443	0.000100346	0.0015985	0.000909333
	CALCR	964	2.22045e-16	2.25738e-15	2615	1.05737e-10	8.57349e-10	1260	3.34158e-15	4.59764e-14	4.89103e-05	0.00156513	5.86923e-05	1.95641e-05	9.78206e-06	0.00104668	0.00329783	0.0138059	0.0012382	1.90203e-05	0.00362879	0.0449275	8.95599e-05	0.00210021	0.000253524	0.00618985	1.28757e-05	0.000371549
	LIN28B	965	2.22045e-16	2.25738e-15	679	5.50113e-15	1.72185e-13	3193	1.72469e-11	9.40152e-11	3.91282e-05	0.000410846	0.000596705	1.95641e-05	1.95641e-05	7.82564e-05	0.000973051	0.000458912	0.00183839	7.39273e-06	0.00538127	7.53486e-05	0.00025176	0.00772825	0.00356536	0.0243643	2.86286e-05	0.00449307
	ASTN2	966	2.22045e-16	2.25738e-15	1218	3.33029e-13	5.791e-12	1578	2.37308e-14	2.61342e-13	0.000792347	1.95641e-05	0.000919513	0	0.000391282	1.95641e-05	0.00900912	0.000204015	0.00752325	2.73684e-06	0.00213115	0.00303884	0.00126059	0.000500143	0.00182719	0.00019043	0.00143118	4.01185e-05
	MIR1233-2	967	2.22045e-16	2.25738e-15	−	ND	ND	520	2.22045e-16	4.20944e-15	6.05542e-05	8.82159e-05	0.000278061	2.98564e-05	0.000231852	5.26841e-05	ND	ND	ND	ND	ND	ND	6.05542e-05	8.82159e-05	0.000278061	2.98564e-05	0.000231852	5.26841e-05
	SPON1	968	2.22045e-16	2.25738e-15	1307	4.91829e-13	7.96833e-12	2091	2.81439e-13	2.34018e-12	0.00596705	9.78206e-06	0.00237704	0	0.000792347	0	0.0467994	0.000541425	0.0150733	9.59321e-06	0.0113919	9.11949e-06	0.0050391	0.000121914	0.00379678	0.000123862	0.00102103	0.000687171
	HOXB8	969	2.22045e-16	2.25738e-15	241	2.22045e-16	1.19646e-14	−	ND	ND	0.000283528	6.05497e-05	0.000393756	6.2365e-06	9.22317e-05	0.000265403	0.000283528	6.05497e-05	0.000393756	6.2365e-06	9.22317e-05	0.000265403	ND	ND	ND	ND	ND	ND
	BCL11B	970	2.22045e-16	2.25738e-15	4312	5.35423e-09	2.63673e-08	532	2.22045e-16	4.20944e-15	0.00219118	9.78206e-06	0.000733654	0	0.000410846	1.95641e-05	0.0230755	0.00188621	0.0671301	1.58537e-05	0.0238454	0.0153913	0.0021833	4.51662e-05	0.000145982	1.76999e-05	0.000142042	8.94076e-06
	LOC100128239	971	2.22045e-16	2.25738e-15	744	1.16971e-14	3.3328e-13	3412	3.6239e-11	1.84901e-10	0.000792347	1.95641e-05	0.000772782	0	1.95641e-05	0.000792347	0.00169154	0.000182009	0.00187128	5.97959e-05	0.000102225	0.00162159	0.00667649	0.00116876	0.00543358	0.000139058	0.00125561	0.00688134
	PRR5-ARHGAP8	972	2.22045e-16	2.25738e-15	2303	3.76141e-11	3.46571e-10	1152	1.52725e-15	2.29088e-14	0.000518449	5.86923e-05	0.000352154	0	0.000401064	0.000166295	0.00460969	0.00217069	0.00363452	9.84235e-05	0.00309469	0.00479989	0.00114221	0.000141109	0.000709509	2.81379e-05	0.00102874	0.00017856
	PCDHA13	973	2.22045e-16	2.25738e-15	494	6.81758e-16	2.91962e-14	3313	2.59569e-11	1.36385e-10	0.00061627	0.000401064	0.000753218	9.78206e-06	9.78206e-06	9.78206e-06	0.00051465	0.000650096	0.000567395	0.000152617	0.000498737	1.67087e-05	0.0143639	0.00486293	0.0175099	0.000194354	0.000165354	0.000883628
	EFCC1	974	2.22045e-16	2.25738e-15	168	2.22045e-16	1.19646e-14	5874	1.56653e-08	4.64691e-08	0.00101733	1.95641e-05	0.000205423	9.78206e-06	0.000185859	1.95641e-05	0.001669	1.88442e-05	5.06448e-05	6.83535e-06	0.000103294	9.94861e-05	0.00960462	0.00539448	0.0236409	0.00274186	0.00926728	0.00194679
	HOXD8	975	2.22045e-16	2.25738e-15	167	2.22045e-16	1.19646e-14	−	ND	ND	6.17479e-05	2.41186e-05	2.33821e-05	1.13079e-05	0.000928549	0.000670598	6.17479e-05	2.41186e-05	2.33821e-05	1.13079e-05	0.000928549	0.000670598	ND	ND	ND	ND	ND	ND
	FRMPD2B	976	2.22045e-16	2.25738e-15	1286	4.64759e-13	7.65531e-12	2228	5.17531e-13	4.04119e-12	0.000948859	9.78206e-06	9.78206e-06	9.78206e-06	0.00269324	0.000215205	0.0135614	8.63172e-05	8.13296e-05	3.30394e-05	ND	0.00123997	0.00110515	0.000349865	0.000684627	0.000440875	0.00269324	0.00128276
	KCNJ6	977	2.22045e-16	2.25738e-15	4675	9.84477e-09	4.47249e-08	650	2.22045e-16	4.20944e-15	0.00491059	9.78206e-06	0.00151622	0	0.00195641	0	0.135196	0.00151791	0.0158661	1.35422e-05	0.080275	0.0098664	0.00128634	7.14649e-06	0.00173837	0.000555696	0.000504189	8.47653e-08
	BSX	978	2.22045e-16	2.25738e-15	918	5.31735e-14	1.22749e-12	2268	6.20763e-13	4.76209e-12	0.00028368	1.95641e-05	0.00104668	0	0.000498885	0.000166295	0.0011049	0.000363608	0.0148292	1.74846e-05	0.00110163	0.000271085	0.00181937	0.000374764	0.00112665	4.60039e-05	0.00441096	0.00317689
	ANKRD18A	979	2.22045e-16	2.25738e-15	734	1.0542e-14	3.04446e-13	3888	1.5031e-10	6.73151e-10	0.0159545	0.000224987	0	1.95641e-05	0.00591814	0	0.108867	0.000407719	6.55332e-06	3.75593e-05	0.0157019	2.96387e-05	0.0103668	0.00392806	0.000949962	0.00567717	0.0147712	8.0906e-05
	COL27A1	980	2.22045e-16	2.25738e-15	5190	2.53369e-08	1.03706e-07	372	2.22045e-16	4.20944e-15	0.000860821	9.78206e-06	0.000459757	0	0.000391282	0.000479321	0.0662893	0.00268655	0.019475	3.54385e-05	0.0168672	0.0517968	0.000188949	8.23336e-06	0.000205547	8.50039e-06	0.000184706	8.75203e-05
	SYTL3	981	2.22045e-16	2.25738e-15	4379	5.91256e-09	2.86723e-08	747	2.22045e-16	4.20944e-15	0.00111515	9.78206e-06	0.000215205	1.95641e-05	9.78206e-06	0.000821693	0.0501541	0.00170517	0.00268058	0.00198241	0.000373379	0.112629	0.000363694	3.9946e-05	0.000563333	8.05667e-05	0.000113147	0.000106207
	ITPKB	982	2.22045e-16	2.25738e-15	4835	1.33371e-08	5.85895e-08	516	2.22045e-16	4.20944e-15	0.00189772	1.95641e-05	0.000498885	9.78206e-06	9.78206e-06	8.80385e-05	0.108074	0.0061029	0.0202364	0.000575858	0.00143332	0.00454341	0.000355989	3.4585e-05	0.00024057	2.93599e-05	3.62034e-05	0.000100267
	GSX2	983	2.22045e-16	2.25738e-15	153	2.22045e-16	1.19646e-14	−	ND	ND	8.28552e-05	0.000467607	0.000891405	1.75799e-06	0.000178369	2.38033e-05	8.28552e-05	0.000467607	0.000891405	1.75799e-06	0.000178369	2.38033e-05	ND	ND	ND	ND	ND	ND
	IL17REL	984	2.22045e-16	2.25738e-15	646	4.04042e-15	1.32302e-13	3100	1.20745e-11	6.78098e-11	0.00269985	1.95641e-05	0.000410846	0	0.00061627	9.78206e-06	0.00296033	0.000236136	0.00176786	1.98521e-05	0.000732078	9.714e-05	0.0234485	0.000759409	0.00193412	0.000162607	0.0100103	0.000257894
	ZNF658B	985	2.22045e-16	2.25738e-15	−	ND	ND	611	2.22045e-16	4.20944e-15	0.000337231	7.89301e-05	9.44213e-05	9.63712e-05	9.41394e-05	6.28489e-05	ND	ND	ND	ND	ND	ND	0.000337231	7.89301e-05	9.44213e-05	9.63712e-05	9.41394e-05	6.28489e-05
	ZBTB18	986	2.22045e-16	2.25738e-15	8757	3.00676e-06	7.29381e-06	312	2.22045e-16	4.20944e-15	0.0319384	2.93462e-05	0.000215205	0	8.80385e-05	9.78206e-06	0.171304	0.0303073	0.0357951	0.000836262	0.0438168	0.00528199	0.0190055	7.20962e-06	4.10223e-05	9.65137e-06	9.74105e-06	5.87315e-06
	GJD3	987	2.22045e-16	2.25738e-15	714	8.43698e-15	2.50101e-13	2873	5.87263e-12	3.55781e-11	0.0020151	1.95641e-05	0.000410846	9.78206e-06	8.80385e-05	9.78206e-06	0.0513591	0.000103869	0.00061569	2.37676e-05	0.000391362	0.000129783	0.000810602	0.00149329	0.00590566	0.0015641	0.00106018	0.000535615
	TFAP2D	988	2.22045e-16	2.25738e-15	2723	1.39654e-10	1.08799e-09	1053	6.92422e-16	1.14377e-14	0.000410846	0.000166295	1.95641e-05	0	0.00214227	0.00033259	0.00479424	0.00109101	0.000534416	9.38497e-06	0.20321	0.0452204	0.000694089	0.000785762	0.000368665	9.53097e-05	0.000237323	5.40074e-05
	ZNF532	989	2.22045e-16	2.25738e-15	681	5.62079e-15	1.74902e-13	2263	6.10762e-13	4.69569e-12	0.000802129	9.78206e-06	0.00159448	9.78206e-06	0.000176077	9.78206e-06	0.00637867	5.57036e-05	0.010296	4.33961e-05	0.000723833	2.1934e-05	0.00185388	0.000212709	0.00292154	0.000289478	0.0012816	0.00113756
	CLSTN2	990	2.22045e-16	2.25738e-15	3057	3.4032e-10	2.36249e-09	868	2.22045e-16	4.20944e-15	0.00187815	1.95641e-05	0.00028368	9.78206e-06	0.000166295	9.78206e-06	0.0444963	0.00461845	0.00486512	1.80023e-05	0.00670434	0.00560607	0.000858943	4.37383e-05	0.000417852	0.000853547	0.00012402	1.07345e-05
	EFNA3	991	2.22045e-16	2.25738e-15	1103	1.86399e-13	3.57416e-12	2240	5.43599e-13	4.22208e-12	0.000254333	9.78206e-06	0.000655398	0	0.00122276	0.000469539	0.000131769	8.70468e-05	0.000941872	3.40336e-05	0.0109593	0.0316191	0.0135363	0.000510547	0.00879346	2.71674e-05	0.00186757	0.000138233
	AOAH	992	2.22045e-16	2.25738e-15	2986	2.79142e-10	1.9834e-09	918	2.31244e-16	4.34609e-15	0.0057225	1.95641e-05	4.89103e-05	1.95641e-05	0	0.00421607	0.0568534	0.00217515	0.00110612	0.00107964	7.4648e-05	0.0487574	0.00387337	8.62379e-05	0.000260231	0.000168922	1.68709e-06	0.00294252
	PLCG2	993	2.22045e-16	2.25738e-15	7359	6.31119e-07	1.82139e-06	409	2.22045e-16	4.20944e-15	0.00222053	8.80385e-05	0.000107603	8.80385e-05	0.000322808	0	0.447883	0.0064269	0.000777216	0.00394709	0.240822	0.00245555	0.000115541	6.41483e-05	0.000802306	0.000107436	9.87195e-06	1.15053e-06
	SSTR1	994	2.22045e-16	2.25738e-15	556	1.72442e-15	6.53235e-14	4204	3.48786e-10	1.44467e-09	0.000361936	0.000185859	9.78206e-06	0	0.000410846	0.0353523	0.000379381	0.000487867	2.39438e-05	3.68843e-06	0.000277598	0.149079	0.00714615	0.00199745	0.0015767	9.4139e-05	0.0127234	0.0258212
	ADAMTS16	995	2.22045e-16	2.25738e-15	5320	3.20563e-08	1.28009e-07	424	2.22045e-16	4.20944e-15	0.00821693	3.91282e-05	0.000166295	9.78206e-06	1.95641e-05	9.78206e-06	0.359173	0.0254801	0.0103774	8.60152e-05	0.001098	0.0158516	0.0010702	9.86613e-06	8.13946e-05	0.000141978	0.000173199	7.6263e-07
	LSP1P3	996	2.22045e-16	2.25738e-15	252	2.22045e-16	1.19646e-14	−	ND	ND	3.88666e-05	0.000503177	3.79286e-05	5.92535e-05	0.000469197	8.79052e-05	3.88666e-05	0.000503177	3.79286e-05	5.92535e-05	0.000469197	8.79052e-05	ND	ND	ND	ND	ND	ND
	MME	997	2.22045e-16	2.25738e-15	4689	1.00768e-08	4.56424e-08	681	2.22045e-16	4.20944e-15	0.00800172	0.00071409	7.82564e-05	0.0121689	0	0	0.599597	0.021321	0.00310675	0.412906	0.000125032	1.75082e-05	0.000617879	0.000437111	0.000116576	0.00175313	1.10359e-05	1.9151e-06
	NKX6-2	998	2.22045e-16	2.25738e-15	162	2.22045e-16	1.19646e-14	−	ND	ND	0.000339262	1.99541e-05	2.90995e-05	2.46558e-06	0.00364229	0.000126721	0.000339262	1.99541e-05	2.90995e-05	2.46558e-06	0.00364229	0.000126721	ND	ND	ND	ND	ND	ND
	SDK2	999	2.22045e-16	2.25738e-15	5101	2.18071e-08	9.08124e-08	237	2.22045e-16	4.20944e-15	0.00390304	9.78206e-06	0.000215205	0	0.0003815	0.000166295	0.612895	0.0040827	0.0174072	2.47511e-06	0.0272391	0.0305807	0.000203695	9.94588e-06	9.17803e-05	2.68192e-06	0.000104291	2.85679e-05
	CERKL	1000	2.22045e-16	2.25738e-15	1801	5.53489e-12	6.51574e-11	1489	1.30571e-14	1.52289e-13	0.00129123	0.000254333	0.000596705	0	0.000185859	9.78206e-06	0.0191871	0.00266447	0.00565229	2.5534e-05	0.0239875	3.35309e-05	0.00117008	0.000685779	0.00117715	0.000283738	4.06913e-05	0.000592107
	PELI2	1001	2.22045e-16	2.25738e-15	3153	4.58006e-10	3.08292e-09	964	2.86869e-16	5.24475e-15	0.000205423	0.000518449	0.000645616	9.78206e-06	1.95641e-05	1.95641e-05	0.00433024	0.0288814	0.0110305	0.000446705	0.0010584	0.00146464	0.000285771	0.000190091	0.000725332	0.000181501	0.000136181	9.50099e-05
	XXYLT1	1002	2.22045e-16	2.25738e-15	11008	2.46856e-05	4.76517e-05	143	2.22045e-16	4.20944e-15	0.00135971	1.95641e-05	0.000391282	9.78206e-06	0.000195641	9.78206e-06	0.313655	0.0203127	0.0935529	0.00188527	0.042604	0.0107712	7.43454e-05	6.5852e-06	3.32499e-05	5.6034e-06	2.47691e-05	8.17558e-06
	LTK	1003	2.22045e-16	2.25738e-15	397	2.22045e-16	1.19646e-14	4133	2.90483e-10	1.22419e-09	0.000596705	1.95641e-05	0.000469539	0	0.0020151	1.95641e-05	0.000929184	0.000107223	0.000659895	3.9949e-06	0.00291608	8.76752e-05	0.00757942	0.00122316	0.00635184	0.000524463	0.0143905	0.0012666
	MARCO	1004	2.22045e-16	2.25738e-15	924	5.51577e-14	1.264e-12	2367	9.58559e-13	7.04692e-12	0.000410846	7.82564e-05	0.000224987	0.00071409	1.95641e-05	9.78206e-06	0.00214898	0.000357318	0.00117349	0.000542426	0.000420265	0.000157794	0.00160687	0.00101907	0.00139817	0.017453	0.000264968	7.64739e-05
	PDGFA	1005	2.22045e-16	2.25738e-15	819	2.2484e-14	5.82177e-13	3254	2.09554e-11	1.12096e-10	0.000772782	9.78206e-06	0.0122765	0	0.000361936	9.78206e-06	0.00126888	0.000126354	0.18905	1.81531e-05	0.000183752	0.000117281	0.00855152	0.000723216	0.00385771	0.00026145	0.0147683	0.000294985
	VWC2	1006	2.22045e-16	2.25738e-15	2383	5.00845e-11	4.45824e-10	1278	3.45283e-15	4.72464e-14	0.0268615	0	0.000303244	9.78206e-06	0.00446062	0	0.0900429	0.000105454	0.00675897	1.70599e-05	0.0848976	0.000794983	0.028105	4.02663e-05	0.000334912	0.00145168	0.00183336	1.45186e-06
	LRP5	1007	2.22045e-16	2.25738e-15	9413	5.98918e-06	1.35179e-05	247	2.22045e-16	4.20944e-15	0.00170208	9.78206e-06	0.000655398	0	0.000596705	3.91282e-05	0.204264	0.0060638	0.132277	0.000495716	0.123156	0.00852433	0.000166512	8.00582e-06	6.28759e-05	8.79463e-06	5.32161e-05	3.02921e-05
	GATA5	1008	2.22045e-16	2.25738e-15	605	2.77631e-15	9.71891e-14	4232	3.71029e-10	1.52679e-09	9.78206e-06	7.82564e-05	0.000968424	0	0.00319873	0.00148687	3.65527e-05	0.000153046	0.000644625	4.29971e-06	0.0112632	0.00657843	0.00193696	0.00213715	0.0235723	0.000233078	0.00807287	0.00407327
	AMIGO3	1009	2.22045e-16	2.25738e-15	243	2.22045e-16	1.19646e-14	−	ND	ND	0.00016051	0.000164041	0.000225338	0.000116096	0.00017889	1.15125e-05	0.00016051	0.000164041	0.000225338	0.000116096	0.00017889	1.15125e-05	ND	ND	ND	ND	ND	ND
	LOC392232	1010	2.22045e-16	2.25738e-15	1383	7.78423e-13	1.1928e-11	1970	1.74457e-13	1.53995e-12	0.00307157	1.95641e-05	0.000195641	0.000361936	9.78206e-06	9.78206e-06	0.0380699	0.000560397	0.000966725	5.67164e-05	0.000498775	0.00109645	0.00225244	0.00031497	0.00112845	0.0467954	5.87447e-05	5.37328e-05
	PRR36	1011	2.22045e-16	2.25738e-15	1987	1.25256e-11	1.33699e-10	1483	1.28358e-14	1.5021e-13	0.000215205	0.000469539	0.000224987	9.78206e-06	9.78206e-06	0.000547795	0.0116896	0.00120635	0.0059309	7.50593e-05	0.00214234	0.00112106	0.000108131	0.0035134	0.000275416	0.000459631	2.36066e-05	0.00558019
	ZMIZ1	1012	2.22045e-16	2.25738e-15	19646	0.0329622	0.035647	35	2.22045e-16	4.20944e-15	0.000674962	8.80385e-05	0.0003815	0	0.000215205	0.000215205	0.27102	0.406912	0.499451	0.00395163	0.150493	0.411006	3.23551e-05	9.88904e-07	5.87344e-06	8.14396e-07	8.45529e-06	3.2756e-06
	RCN1	1013	2.22045e-16	2.25738e-15	2803	1.72084e-10	1.30204e-09	848	2.22045e-16	4.20944e-15	0.00344328	0.000136949	0.00147709	0	1.95641e-05	9.78206e-06	0.0841593	0.0087705	0.0517202	1.02804e-05	0.0011066	0.000706688	0.00124226	8.29055e-05	0.000505372	4.25225e-05	9.43844e-05	0.000128413
	PEPD	1014	2.22045e-16	2.25738e-15	8832	3.25935e-06	7.83952e-06	220	2.22045e-16	4.20944e-15	0.00134992	1.95641e-05	0.00156513	0	0.000440193	9.78206e-06	0.287565	0.0143144	0.321714	0.000197985	0.0787419	0.00192669	8.04105e-05	1.00775e-05	9.06478e-05	6.0196e-06	4.99435e-05	2.19524e-05
	BMP4	1015	2.22045e-16	2.25738e-15	811	2.15999e-14	5.64782e-13	2190	4.39912e-13	3.49447e-12	0.00776695	9.78206e-06	0.000361936	0	0.000410846	1.95641e-05	0.426811	4.49846e-05	0.00123309	9.21173e-06	0.000637675	8.15201e-05	0.000830129	0.000518206	0.00225561	4.62119e-05	0.00555893	0.00134626
	RIN2	1016	2.22045e-16	2.25738e-15	1822	6.11706e-12	7.12229e-11	1480	1.24191e-14	1.45724e-13	0.000772782	0.00028368	0.000156513	9.78206e-06	1.95641e-05	7.82564e-05	0.00257785	0.00333097	0.00218172	0.000209362	0.00219052	0.000774167	0.00416311	0.000628642	0.000355715	0.000214032	7.15028e-05	0.000428568
	IP6K3	1017	2.22045e-16	2.25738e-15	3678	1.63676e-09	9.44601e-09	810	2.22045e-16	4.20944e-15	0.000185859	1.95641e-05	0.00105646	9.78206e-06	8.80385e-05	0.000215205	0.00252315	0.00147257	0.0488424	0.000895255	0.00296772	0.00875706	0.000412635	0.000121519	0.000345654	6.46187e-05	0.000141444	0.000142215
	KREMEN2	1018	2.22045e-16	2.25738e-15	4380	5.92922e-09	2.87466e-08	654	2.22045e-16	4.20944e-15	0.000420628	0.000352154	0.000586923	0	0.000136949	0.000107603	0.0220955	0.0108813	0.0460957	1.54574e-05	0.00979651	0.0114259	0.000169132	0.000239702	0.000140874	0.000122577	6.97732e-05	5.27196e-05
	PODN	1019	2.22045e-16	2.25738e-15	237	2.22045e-16	1.19646e-14	5647	9.59828e-09	2.96141e-08	0.00217162	9.78206e-06	0.00117385	9.78206e-06	1.95641e-05	1.95641e-05	0.00358222	8.51274e-05	0.000755456	5.59287e-06	2.83358e-05	3.74775e-05	0.013788	0.00100041	0.0254788	0.0035711	0.00553278	0.00488045
	GPM6A	1020	2.22045e-16	2.25738e-15	5125	2.24525e-08	9.30633e-08	559	2.22045e-16	4.20944e-15	0.000596705	9.78206e-06	0.00028368	0	0.000401064	0.00297374	0.0402287	0.00652237	0.00992001	3.49473e-05	0.0164835	0.0620112	0.00017209	7.39048e-06	0.00021063	2.73433e-05	0.00019438	0.00132763
	SMAD3	1021	2.22045e-16	2.25738e-15	1709	3.77911e-12	4.68776e-11	1451	1.06327e-14	1.2729e-13	0.000508667	1.95641e-05	0.000371718	9.78206e-06	0.000254333	3.91282e-05	0.00279629	0.000953257	0.00415096	0.000175123	0.00320615	0.000618563	0.00186113	0.000177873	0.0006804	0.000104654	0.000560019	0.000388861
	RNF150	1022	2.22045e-16	2.25738e-15	1584	2.31693e-12	3.10149e-11	1438	9.89156e-15	1.1952e-13	0.00298353	0.000342372	0.000547795	1.95641e-05	0	1.95641e-05	0.0106728	0.00211576	0.00377259	4.35591e-05	0.000495662	0.00119785	0.00773128	0.00119945	0.00156821	0.00265878	8.12339e-07	0.000150767
	BARX1	1023	2.22045e-16	2.25738e-15	942	6.67945e-14	1.49964e-12	2615	2.45499e-12	1.63354e-11	0.000303244	7.82564e-05	0.000704308	0	0.000303244	0.000352154	0.00185553	0.000261194	0.00163931	3.23594e-05	0.00139122	0.00112341	0.00122227	0.00129922	0.00553267	7.35118e-05	0.0015945	0.00228479
	DCUN1D2	1024	2.22045e-16	2.25738e-15	2292	3.65762e-11	3.3862e-10	1153	1.49596e-15	2.25751e-14	0.000508667	8.80385e-05	0.000185859	9.78206e-06	0.000361936	1.95641e-05	0.0111203	0.00153477	0.00266892	0.000213787	0.00735351	0.000719004	0.000468517	0.000260606	0.000357147	0.000180436	0.000374796	0.000195873
	HDAC9	1025	2.22045e-16	2.25738e-15	1043	1.23945e-13	2.51482e-12	1897	1.27185e-13	1.16628e-12	0.000528231	1.95641e-05	0.00116406	9.78206e-06	9.78206e-06	0.000361936	0.00123432	5.63226e-05	0.0100012	1.61796e-05	0.0132201	0.000541219	0.0045448	0.00229764	0.00189227	0.00113024	7.43299e-07	0.0049915
	TTYH2	1026	2.22045e-16	2.25738e-15	2342	4.2977e-11	3.89409e-10	1142	1.40341e-15	2.13446e-14	0.000107603	0.000117385	0.000469539	9.78206e-06	0.0003815	4.89103e-05	0.000869928	0.00450048	0.0107492	0.000170808	0.00658609	0.00130897	0.000696403	0.000142875	0.000419185	0.000132866	0.000440388	0.000220478
	SORCS2	1027	2.22045e-16	2.25738e-15	7821	1.09541e-06	2.97495e-06	273	2.22045e-16	4.20944e-15	0.00102712	1.95641e-05	0.000890167	0	0.000528231	1.95641e-05	0.0634151	0.0198947	0.0740923	7.18276e-05	0.133567	0.0114687	0.000255192	7.6354e-06	0.000175035	8.84401e-06	4.27656e-05	9.14899e-06
	SLC26A10	1028	2.22045e-16	2.25738e-15	229	2.22045e-16	1.19646e-14	5479	6.76487e-09	2.15106e-08	1.95641e-05	0.000254333	0.00303244	9.78206e-06	0.000176077	1.95641e-05	2.8522e-05	0.000291489	0.00230028	1.30348e-05	0.000139621	4.76101e-05	0.00398857	0.00595808	0.0365318	0.00117809	0.00639745	0.00342438
	SH3PXD2A	1029	2.22045e-16	2.25738e-15	7382	6.60894e-07	1.90139e-06	199	2.22045e-16	4.20944e-15	0.00270963	9.78206e-06	0.000538013	0	0.000215205	0.000205423	0.307312	0.0222357	0.0685589	3.5487e-05	0.00715491	0.0464527	0.000226805	3.83636e-06	8.49581e-05	1.93774e-06	0.000176539	2.60959e-05
	PCDHA12	1030	2.22045e-16	2.25738e-15	1237	3.6938e-13	6.32493e-12	2025	2.14683e-13	1.84376e-12	0.000498885	0.00033259	0.000596705	9.78206e-06	3.91282e-05	9.78206e-06	0.0011413	0.00122678	0.00139345	0.00071939	0.0021219	9.25029e-05	0.00428563	0.00201618	0.00509491	0.000121751	0.000123505	0.000225673
	AGAP1	1031	2.22045e-16	2.25738e-15	5707	6.06694e-08	2.25829e-07	570	2.22045e-16	4.20944e-15	0.000792347	3.91282e-05	0.000733654	0	0.000577141	1.95641e-05	0.0459329	0.00733864	0.0368708	0.000150818	0.049846	0.00326629	0.000242539	3.65627e-05	0.000263055	3.93416e-05	0.000127584	6.36714e-05
	SEMA6C	1032	2.22045e-16	2.25738e-15	747	1.20205e-14	3.41126e-13	2730	3.70663e-12	2.36272e-11	0.0429334	9.78206e-06	0.000763	9.78206e-06	8.80385e-05	0	0.215015	5.97913e-05	0.00264055	1.20507e-05	0.000319369	4.50617e-05	0.0243215	0.000249529	0.00382532	0.00102043	0.00118605	0.000133787
	HMGA1	1033	2.22045e-16	2.25738e-15	829	2.38255e-14	6.08765e-13	3228	1.93346e-11	1.04257e-10	0.000107603	0.000254333	0.000723872	0.000313026	1.95641e-05	9.78206e-06	0.000712479	0.00105913	0.00194952	0.00046775	0.000175224	0.000104932	0.000871423	0.0017339	0.00492722	0.00496866	0.000795694	0.000841903
	RARA	1034	2.22045e-16	2.25738e-15	2315	3.88735e-11	3.5627e-10	1081	8.8822e-16	1.42409e-14	0.00159448	9.78206e-06	0.00061627	9.78206e-06	8.80385e-05	3.91282e-05	0.0172275	0.000494951	0.0161027	0.00105123	0.0008579	0.000445946	0.0017347	6.2012e-05	0.000459132	2.37753e-05	0.000448172	0.000615236
	MIR3185	1035	2.22045e-16	2.25738e-15	185	2.22045e-16	1.19646e-14	−	ND	ND	0.000163194	0.000193638	0.000852337	4.35536e-06	0.00197218	1.40091e-06	0.000163194	0.000193638	0.000852337	4.35536e-06	0.00197218	1.40091e-06	ND	ND	ND	ND	ND	ND
	SP5	1036	2.22045e-16	2.25738e-15	265	2.22045e-16	1.19646e-14	−	ND	ND	0.00156888	3.78848e-05	0.000185641	8.17149e-06	0.000246786	4.50356e-05	0.00156888	3.78848e-05	0.000185641	8.17149e-06	0.000246786	4.50356e-05	ND	ND	ND	ND	ND	ND
	ADCY5	1037	2.22045e-16	2.25738e-15	2829	1.82415e-10	1.36805e-09	1021	5.28712e-16	8.99862e-15	0.00620182	1.95641e-05	0.000215205	0	0.00028368	3.91282e-05	0.325809	0.000706242	0.001288	4.72891e-05	0.00657899	0.00356096	0.000758103	0.00018058	0.00105254	6.18406e-05	0.000306512	6.66838e-05
	LINC00578	1038	2.22045e-16	2.25738e-15	2559	8.9565e-11	7.42329e-10	1125	1.23119e-15	1.89731e-14	0.000401064	1.95641e-05	0.000185859	1.95641e-05	0.000166295	0.000215205	0.00185457	0.00173534	0.00349342	0.00238258	0.00205129	0.00262689	0.00168621	7.59428e-05	0.000286224	6.00621e-05	0.000396716	0.000532709
	SYT1	1039	2.22045e-16	2.25738e-15	2346	4.35702e-11	3.94113e-10	1094	8.85979e-16	1.42215e-14	0.00647572	3.91282e-05	0.000792347	0	0.00111515	0	0.0434446	0.000495107	0.0181728	7.23837e-06	0.0076362	0.00291378	0.00614682	0.000496187	0.000645749	0.000482115	0.00238762	1.42415e-07
	CDC42BPB	1040	2.22045e-16	2.25738e-15	5965	8.96228e-08	3.19145e-07	486	2.22045e-16	4.20944e-15	0.00147709	0.000195641	0.000234769	0	0.000185859	8.80385e-05	0.0814688	0.0217583	0.0172632	0.000181232	0.0085701	0.0102638	0.000317726	5.06523e-05	9.76336e-05	2.6105e-05	0.000116804	4.44649e-05
	SAMD12	1041	2.22045e-16	2.25738e-15	10349	1.39974e-05	2.87401e-05	294	2.22045e-16	4.20944e-15	0.0589173	0.00222053	2.93462e-05	9.78206e-06	9.78206e-06	0	0.435941	0.301953	0.0203231	6.08238e-05	0.0300104	0.0511231	0.0194917	0.000170691	1.10693e-05	0.00149167	6.39758e-07	2.78768e-08
	MGLL	1042	2.22045e-16	2.25738e-15	6376	1.61686e-07	5.38631e-07	522	2.22045e-16	4.20944e-15	0.000538013	3.91282e-05	0.000361936	0	0.000322808	0.000596705	0.0094873	0.0179862	0.0103021	0.000605089	0.00924638	0.101109	0.000615546	1.37014e-05	0.00027034	1.24034e-05	0.000259756	6.90859e-05
	SMOC1	1043	2.22045e-16	2.25738e-15	3609	1.39134e-09	8.18059e-09	963	2.85032e-16	5.23307e-15	0.000987988	1.95641e-05	0.00124232	0	8.80385e-05	0.000264116	0.0152476	0.00175746	0.0204283	9.57448e-05	0.0102495	0.0064987	0.00103458	8.15026e-05	0.00106462	7.48572e-05	4.76842e-05	0.000286715
	NKX2-1	1044	2.22045e-16	2.25738e-15	1094	1.75586e-13	3.39744e-12	2012	2.04362e-13	1.76642e-12	0.00209336	8.80385e-05	7.82564e-05	0	0.000313026	0.000322808	0.0165416	0.00044972	0.00104323	3.38488e-06	0.0013415	0.00338016	0.00276403	0.000976711	0.000325827	0.000131358	0.00173586	0.000704596
	ADGRD1	1045	2.22045e-16	2.25738e-15	14105	0.000327584	0.000493405	167	2.22045e-16	4.20944e-15	0.00148687	8.80385e-05	0.000978206	8.80385e-05	5.86923e-05	0	0.165087	0.040134	0.328002	0.0551043	0.0320731	0.00402475	0.00016307	9.96402e-06	4.6851e-05	8.37121e-06	9.80098e-06	2.13324e-06
	TOX	1046	2.22045e-16	2.25738e-15	1243	3.8485e-13	6.55816e-12	2347	8.67269e-13	6.42853e-12	0.000176077	0.000303244	3.91282e-05	9.78206e-06	0.000860821	8.80385e-05	0.000644521	0.00283736	9.39937e-05	0.000145073	0.0152863	0.000756955	0.00143523	0.000771377	0.00264065	0.000438467	0.000817258	0.0006901
	C22orf34	1047	2.22045e-16	2.25738e-15	987	9.00608e-14	1.93037e-12	2427	1.17904e-12	8.45422e-12	0.00111515	1.95641e-05	0.000146731	9.78206e-06	5.86923e-05	0.000410846	0.00910786	0.000193132	0.000624122	8.23175e-05	0.0004582	0.00135745	0.00200074	0.00100284	0.00118327	0.000240005	0.000697229	0.00257673
	CLEC18C	1048	2.22045e-16	2.25738e-15	3819	2.26414e-09	1.25822e-08	1601	2.6792e-14	2.90551e-13	0.000215205	0.000613677	0.00108216	8.74928e-05	9.78206e-06	9.78206e-06	0.00258305	ND	ND	ND	4.20045e-05	5.80686e-05	0.000578393	0.000613677	0.00108216	8.74928e-05	0.00148968	0.000288204
	GREB1L	1049	2.22045e-16	2.25738e-15	522	1.01377e-15	4.08658e-14	3514	5.01352e-11	2.484e-10	0.00115428	3.91282e-05	9.78206e-06	9.78206e-06	0.00123254	0.000166295	0.000899693	0.000250494	3.32112e-05	1.0087e-05	0.00518626	0.000957612	0.0205596	0.00105563	0.000923489	0.00109887	0.00402845	0.000833837
	DLC1	1050	2.22045e-16	2.25738e-15	3409	8.99835e-10	5.59965e-09	1307	4.22349e-15	5.61631e-14	0.000107603	0.000860821	0.000479321	9.78206e-06	0	0.0196326	0.0011709	0.0112164	0.00817102	0.000503757	7.36135e-05	0.52719	0.000539869	0.00110549	0.00057022	8.72411e-05	2.0822e-05	0.00296498
	SPOCK2	1051	2.22045e-16	2.25738e-15	4154	4.0881e-09	2.0896e-08	735	2.22045e-16	4.20944e-15	8.80385e-05	0.000371718	0.000626052	0	0.00243573	1.95641e-05	0.00188527	0.0304921	0.0436265	1.66442e-05	0.152321	0.0019455	0.000220408	9.25082e-05	0.000172519	7.86143e-05	0.000390764	9.77552e-05
	TMEM104	1052	2.22045e-16	2.25738e-15	12999	0.000137272	0.000224331	126	2.22045e-16	4.20944e-15	0.000215205	8.80385e-05	0.000127167	9.78206e-06	0.000361936	0.000303244	0.0665797	0.0666327	0.0303318	0.00155598	0.166728	0.138311	2.2308e-05	8.27394e-06	2.1813e-05	8.69061e-06	1.63968e-05	1.63868e-05
	FLRT2	1053	2.22045e-16	2.25738e-15	1233	3.53074e-13	6.06524e-12	1850	1.01567e-13	9.54754e-13	0.00323786	9.78206e-06	0.00061627	0	0.00028368	0.000107603	0.00814275	0.000200099	0.00164319	5.82936e-06	0.00160148	0.0104742	0.0114873	6.37719e-05	0.00439634	0.000266865	0.00126476	5.91918e-05
	GPC1	1054	2.22045e-16	2.25738e-15	3316	6.81025e-10	4.35888e-09	961	2.90032e-16	5.28046e-15	0.00323786	1.95641e-05	0.000772782	0	2.93462e-05	0.000185859	0.0744361	0.00202679	0.00943721	0.000100232	0.00141981	0.00748192	0.00125375	7.96107e-05	0.0011125	3.91236e-05	0.000164772	0.000130841
	MEOX1	1055	2.22045e-16	2.25738e-15	704	7.56555e-15	2.27758e-13	3131	1.34408e-11	7.47378e-11	0.000909731	9.78206e-06	0.00151622	9.78206e-06	0.00028368	9.78206e-06	0.00313603	5.23095e-05	0.00313216	6.50425e-05	0.000881957	0.000119114	0.00427113	0.000675585	0.0088409	0.000584633	0.00223635	0.000490007
	CHRM3	1056	2.22045e-16	2.25738e-15	1779	4.95166e-12	5.90363e-11	1392	7.11964e-15	8.89828e-14	0.001526	0.000518449	9.78206e-06	0	0.000215205	0.0016923	0.0167574	0.0136539	0.000127899	2.85526e-06	0.0032937	0.0189945	0.00170044	0.00038778	9.50194e-05	7.73634e-05	0.000386796	0.00174985
	MIR100HG	1057	2.22045e-16	2.25738e-15	5490	4.33258e-08	1.67641e-07	499	2.22045e-16	4.20944e-15	0.0012521	9.78206e-06	0.00168251	0	0.00071409	1.95641e-05	0.117716	0.000445372	0.161925	0.00039156	0.0817515	0.000750103	0.000186315	4.11896e-05	0.000202024	1.26866e-05	0.00011346	0.000206611
	KIRREL3	1058	2.22045e-16	2.25738e-15	3054	3.38852e-10	2.35459e-09	875	2.22045e-16	4.20944e-15	0.00193685	1.95641e-05	0.000596705	0	0.000215205	0.000107603	0.0552364	0.00159305	0.0161524	2.69968e-05	0.00696555	0.00251836	0.000726043	6.54598e-05	0.000431869	5.21086e-05	0.000197217	0.000231644
	UNC13D	1059	2.22045e-16	2.25738e-15	2427	5.77992e-11	5.05215e-10	1283	3.73452e-15	5.05071e-14	0.0010369	9.78206e-06	3.91282e-05	9.78206e-06	0.000518449	0.000479321	0.0293844	0.00032919	0.000399328	0.000175242	0.00989393	0.0130112	0.000556875	0.000144221	0.0006948	0.000147623	0.000538673	0.000360166
	MCHR2	1060	2.22045e-16	2.25738e-15	1859	6.86068e-12	7.82963e-11	1760	6.23187e-14	6.14737e-13	0.000948859	0.000518449	1.95641e-05	0.00043041	1.95641e-05	9.78206e-06	0.0576124	0.00254911	0.00031687	0.000124005	0.00306022	0.000429294	0.0002604	0.00213003	0.000643426	0.0314311	5.88964e-05	5.62649e-05
	DENND1A	1061	2.22045e-16	2.25738e-15	5859	7.82081e-08	2.83574e-07	411	2.22045e-16	4.20944e-15	0.00341394	9.78206e-06	0.000528231	9.78206e-06	7.82564e-05	1.95641e-05	0.202217	0.00364464	0.026123	0.00456498	0.00592044	0.000795749	0.000501851	8.94029e-06	0.000215967	9.3996e-06	6.00678e-05	0.000158901
	SIAH3	1062	2.22045e-16	2.25738e-15	537	1.17057e-15	4.63954e-14	4124	2.84103e-10	1.19991e-09	0.000909731	0.000166295	0.000508667	0	0.00028368	3.91282e-05	0.00689229	0.00021903	0.00114897	8.37342e-06	0.000517845	5.84847e-05	0.00195466	0.00371872	0.00455928	0.00103385	0.00381953	0.00419209
	KCNK9	1063	2.22045e-16	2.25738e-15	2218	2.84519e-11	2.72167e-10	1454	1.06918e-14	1.27862e-13	0.00246508	1.95641e-05	1.95641e-05	0	0.00123254	0.000469539	0.0252083	0.000902814	0.00010215	7.89116e-06	0.0763798	0.0275399	0.00243173	0.000230845	0.0012692	0.000172023	0.000269373	0.000156453
	BNC1	1064	2.22045e-16	2.25738e-15	152	2.22045e-16	1.19646e-14	8053	8.7692e-07	1.89704e-06	0.00543882	9.78206e-06	9.78206e-06	0.000518449	0.000518449	9.78206e-06	0.00237692	6.42994e-06	8.79275e-06	2.6233e-05	0.00322046	1.53582e-05	0.0855546	0.00581533	0.00940234	0.206022	0.0017038	0.0047626
	SLC24A3	1065	2.22045e-16	2.25738e-15	2573	9.28965e-11	7.65766e-10	1439	1.01751e-14	1.22776e-13	0.00179012	0.000655398	0.00071409	0	0.000596705	0	0.0118879	0.0199516	0.00422602	5.18068e-05	0.00119519	0.00242578	0.0030226	0.000413993	0.00218551	0.000171141	0.00577579	1.80791e-06
	INPP5D	1066	2.22045e-16	2.25738e-15	5535	4.5778e-08	1.75715e-07	657	2.22045e-16	4.20944e-15	8.80385e-05	1.95641e-05	0.000107603	9.78206e-06	0.00189772	0.000538013	0.00195592	0.00321926	0.00398907	0.00195249	0.134039	0.0331223	0.000217798	5.31003e-05	0.000149511	5.04795e-05	0.000290265	0.000175775
	CYP1B1	1067	2.22045e-16	2.25738e-15	148	2.22045e-16	1.19646e-14	7019	1.43989e-07	3.57414e-07	0.00170208	9.78206e-06	0.000772782	9.78206e-06	7.82564e-05	4.89103e-05	0.000369082	2.63228e-05	8.39658e-05	3.8235e-06	0.000249325	6.30457e-05	0.0907689	0.0034539	0.12806	0.00324875	0.00140918	0.00470278
	TCF7L1	1068	2.22045e-16	2.25738e-15	1366	6.78216e-13	1.05212e-11	2322	7.77949e-13	5.82961e-12	0.00726807	9.78206e-06	0.00119341	0	0.000401064	9.78206e-06	0.0488366	0.000388162	0.00616578	1.64529e-05	0.00284991	9.98747e-05	0.00659474	0.000233256	0.00319938	0.000137987	0.00114507	0.000822079
	ESR1	1069	2.22045e-16	2.25738e-15	12215	7.12846e-05	0.000123966	264	2.22045e-16	4.20944e-15	0.000968424	0.00537035	0.000391282	0.00617248	0	0	0.135988	0.383258	0.0414082	0.684596	0.00111285	0.00123939	0.000111966	0.000522864	7.471e-05	0.000358869	3.0662e-07	1.38278e-07
	SLC35F4	1070	2.22045e-16	2.25738e-15	1916	8.81929e-12	9.7613e-11	1277	3.52129e-15	4.79203e-14	0.00507689	0.000391282	9.78206e-06	9.78206e-06	0.000342372	9.78206e-06	0.0867264	0.00244017	0.000102264	1.69091e-05	0.0119107	0.00231663	0.00210851	0.00125291	0.000218709	0.00254686	0.000214939	4.73274e-06
	PANX2	1071	2.22045e-16	2.25738e-15	1011	1.04134e-13	2.17934e-12	2487	1.50035e-12	1.04952e-11	0.00252377	9.78206e-06	0.000469539	9.78206e-06	0.000166295	1.95641e-05	0.0159997	9.72905e-05	0.00458185	8.63579e-05	0.000342547	0.000313647	0.00401514	0.000663093	0.000980156	0.000543673	0.00251556	0.000376955
	MEGF8	1072	2.22045e-16	2.25738e-15	499	6.93739e-16	2.96497e-14	4481	7.12236e-10	2.7684e-09	0.000596705	7.82564e-05	0.000410846	0	0.00122276	4.89103e-05	0.000219812	0.000627534	0.000548762	1.7563e-05	0.00236988	7.81244e-05	0.0312906	0.00054207	0.0064725	0.000463681	0.00862692	0.00363704
	GABRG3	1073	2.22045e-16	2.25738e-15	6835	3.17347e-07	9.86188e-07	377	2.22045e-16	4.20944e-15	0.00454866	0.00225965	9.78206e-06	9.78206e-06	0.00071409	0	0.140812	0.122347	0.00209085	0.000203572	0.218258	0.00140874	0.00113758	0.000431138	4.17389e-05	7.99236e-05	4.31512e-05	6.52913e-08
	TSPAN18	1074	2.22045e-16	2.25738e-15	9814	8.50334e-06	1.84096e-05	272	2.22045e-16	4.20944e-15	0.000195641	7.82564e-05	0.000753218	9.78206e-06	0.000273898	4.89103e-05	0.0065116	0.0161134	0.0450203	0.0174941	0.0649148	0.0247294	0.000166616	2.03782e-05	0.000220867	5.37998e-06	3.01745e-05	1.20486e-05
	INA	1075	2.22045e-16	2.25738e-15	122	2.22045e-16	1.19646e-14	7770	5.49522e-07	1.2323e-06	0.000655398	8.80385e-05	8.80385e-05	0	0.00209336	0.000185859	0.00189564	2.91959e-05	3.25173e-05	1.42611e-06	0.00256108	1.75181e-05	0.00446546	0.0186556	0.012698	0.0041484	0.017867	0.0562131
	FAM222A	1076	2.22045e-16	2.25738e-15	3041	3.27257e-10	2.28372e-09	1149	1.50997e-15	2.27081e-14	0.000469539	9.78206e-06	0.00234769	0	0.000352154	0.000479321	0.00697475	0.000856404	0.0697878	6.25146e-05	0.00475206	0.00522003	0.000634077	6.60741e-05	0.000810981	3.56918e-05	0.000544289	0.000884236
	KCNG2	1077	2.22045e-16	2.25738e-15	2146	2.22738e-11	2.20137e-10	1838	9.55573e-14	9.03809e-13	9.78206e-06	0.000166295	0.000185859	0.000185859	0.000645616	0.000479321	0.000267688	0.0011439	0.000284998	0.00439636	0.0123561	0.0061475	0.000194208	0.000763128	0.00364882	0.000226057	0.000658911	0.000745873
	LINC00879	1078	2.22045e-16	2.25738e-15	5063	2.08508e-08	8.74804e-08	663	2.22045e-16	4.20944e-15	0.00159448	1.95641e-05	0.00242595	0.00127167	9.78206e-06	0	0.0246305	0.00730486	0.037387	0.0134388	0.00221346	0.00042547	0.00120836	1.7895e-05	0.00157198	0.0016592	4.68184e-06	1.31007e-06
	VAX2	1079	2.22045e-16	2.25738e-15	781	1.6072e-14	4.36879e-13	3613	6.43465e-11	3.10099e-10	0.00061627	0.000391282	0.00375631	0	8.80385e-05	9.78206e-06	0.00836692	0.000562273	0.00149795	9.62608e-06	0.000574519	0.000208996	0.000863956	0.0054837	0.0790225	0.000855458	0.000885579	0.000347642
	APC2	1080	2.22045e-16	2.25738e-15	1760	4.63191e-12	5.58243e-11	1627	3.08182e-14	3.29105e-13	0.00147709	9.78206e-06	0.000195641	0	0.000772782	0.000772782	0.0311484	0.000330096	0.00317795	1.03608e-05	0.00472366	0.0030295	0.000852625	0.000120886	0.000336219	6.21385e-05	0.00216089	0.00362711
	HERC2P2	1081	2.22045e-16	2.25738e-15	436	3.93685e-16	1.87874e-14	5445	6.27677e-09	2.00829e-08	9.78206e-06	0.000919513	0.000303244	0.000176077	0.00124232	9.78206e-06	3.511e-05	0.00213948	0.000492243	0.000131058	0.000979732	2.76688e-05	0.00158523	0.00672195	0.00462542	0.00706974	0.021734	0.00270812
	CFTR	1082	2.22045e-16	2.25738e-15	1381	7.73811e-13	1.18744e-11	2320	7.62564e-13	5.71923e-12	0.000136949	4.89103e-05	0.00143796	0.000254333	0.000127167	9.78206e-06	0.0011107	0.000283983	0.00747707	0.000123875	0.0279987	7.76821e-05	0.000628306	0.0010271	0.00331611	0.0143664	2.35072e-05	0.000864772
	EPHB1	1083	2.22045e-16	2.25738e-15	14424	0.000413105	0.000608479	240	2.22045e-16	4.20944e-15	0.00776695	4.89103e-05	0.00109559	0	0	0.00393239	0.59412	0.0653264	0.313109	7.62008e-05	0.0248153	0.921198	0.000596275	4.54258e-06	5.67348e-05	4.86181e-05	2.945e-07	0.000137206
	TFAP2A-AS1	1084	2.22045e-16	2.25738e-15	751	1.28003e-14	3.61329e-13	3011	9.04618e-12	5.23001e-11	0.00028368	8.80385e-05	0.00043041	0	0.0019075	0.000107603	0.000738985	0.000275366	0.000869689	8.77251e-06	0.0136477	0.000298073	0.00280837	0.00140622	0.00437718	9.97558e-05	0.00291229	0.00206982
	NKD1	1085	2.22045e-16	2.25738e-15	865	3.57712e-14	8.76126e-13	2619	2.47597e-12	1.64499e-11	0.00903862	9.78206e-06	0.00061627	0	0.000107603	0.000136949	0.0406642	0.000127365	0.000860276	1.65437e-05	0.000133586	0.00202551	0.0109847	0.000141987	0.00838883	0.000123421	0.00441035	0.000333589
	GPR6	1086	2.22045e-16	2.25738e-15	201	2.22045e-16	1.19646e-14	−	ND	ND	0.0127139	7.12408e-05	1.08552e-05	4.77234e-06	7.98876e-05	0.000257356	0.0127139	7.12408e-05	1.08552e-05	4.77234e-06	7.98876e-05	0.000257356	ND	ND	ND	ND	ND	ND
	RGS10	1087	2.22045e-16	2.25738e-15	2120	2.04964e-11	2.05099e-10	1308	4.24805e-15	5.64037e-14	0.000479321	0.000185859	0.000107603	9.78206e-06	0.000264116	8.80385e-05	0.00229758	0.00820418	0.00236556	0.000179638	0.00208832	0.0015838	0.0019648	0.000120761	0.000258281	9.27387e-05	0.00091162	0.000356077
	POU5F1P4	1088	2.22045e-16	2.25738e-15	324	2.22045e-16	1.19646e-14	−	ND	ND	0.000171156	0.000143075	0.00014763	0.000169505	0.000162516	0.000124813	0.000171156	0.000143075	0.00014763	0.000169505	0.000162516	0.000124813	ND	ND	ND	ND	ND	ND
	WHRN	1089	2.22045e-16	2.25738e-15	1326	5.46884e-13	8.73865e-12	1739	5.45267e-14	5.44955e-13	0.000694526	9.78206e-06	0.0010369	0	0.00416716	1.95641e-05	0.00543417	0.000129516	0.00562449	2.75467e-06	0.116118	0.000338906	0.00162741	8.69655e-05	0.0029087	0.000187869	0.00119265	0.000346897
	GRID2	1090	2.22045e-16	2.25738e-15	5922	8.43935e-08	3.02702e-07	724	2.22045e-16	4.20944e-15	0.00793325	0	0.00043041	0	0.000107603	0.0158469	0.284608	0.00206876	0.0154402	2.0307e-05	0.0122794	0.200172	0.00128244	2.62102e-06	0.000245043	9.64269e-05	5.11808e-05	0.00555547
	CLDN23	1091	2.22045e-16	2.25738e-15	272	2.22045e-16	1.19646e-14	−	ND	ND	0.000262408	0.00021215	0.000225686	5.09477e-05	8.94782e-05	3.22208e-05	0.000262408	0.00021215	0.000225686	5.09477e-05	8.94782e-05	3.22208e-05	ND	ND	ND	ND	ND	ND
	KCP	1092	2.22045e-16	2.25738e-15	1345	6.10299e-13	9.6148e-12	2478	1.45193e-12	1.01974e-11	0.00258246	4.89103e-05	0.000860821	0	0.000410846	9.78206e-06	0.00551803	0.000509503	0.00394264	7.5973e-05	0.00227114	0.000253998	0.0120888	0.000572249	0.00319597	0.000100976	0.00155798	0.000372668
	CEP170B	1093	2.22045e-16	2.25738e-15	1437	1.04524e-12	1.54172e-11	2204	4.58293e-13	3.61745e-12	0.00110537	4.89103e-05	0.00124232	0	0.000391282	1.95641e-05	0.00847002	0.000977224	0.0127665	2.56374e-05	0.00156358	0.000210842	0.00212373	0.000288268	0.00170413	0.000288238	0.00197026	0.000593192
	GRIN2B	1094	2.22045e-16	2.25738e-15	1842	6.42523e-12	7.40014e-11	1812	8.33167e-14	7.98852e-13	0.00117385	0.000215205	1.95641e-05	0	0.000577141	0.000596705	0.0111105	0.00204922	0.00131912	8.89717e-06	0.00869779	0.0030268	0.00174797	0.00073896	9.30922e-05	0.000252031	0.000738903	0.00229997
	TGFB1I1	1095	2.22045e-16	2.25738e-15	6472	1.84032e-07	6.04e-07	493	2.22045e-16	4.20944e-15	0.000723872	8.80385e-05	0.000185859	9.78206e-06	0.000772782	9.78206e-06	0.191347	0.00386491	0.0133769	0.000128466	0.414803	0.00220658	5.00565e-05	0.00012162	7.11374e-05	0.000449282	2.44544e-05	3.89582e-05
	RXFP1	1096	2.22045e-16	2.25738e-15	5521	4.49249e-08	1.72877e-07	1324	4.60705e-15	6.0526e-14	1.95641e-05	0.00071409	0.000469539	0.070959	0	0.000528231	0.00219285	0.0316473	0.00394553	0.3657	6.37449e-05	0.0333513	9.35393e-05	0.000298625	0.00109699	0.030842	1.23431e-05	0.00017311
	MIR601	1097	2.22045e-16	2.25738e-15	316	2.22045e-16	1.19646e-14	−	ND	ND	0.000289037	7.41573e-05	0.000169225	0.000130482	0.000100144	0.000174951	0.000289037	7.41573e-05	0.000169225	0.000130482	0.000100144	0.000174951	ND	ND	ND	ND	ND	ND
	MIR183	1098	2.22045e-16	2.25738e-15	293	2.22045e-16	1.19646e-14	−	ND	ND	0.000182864	0.000125499	0.000494242	6.16862e-05	8.9464e-05	6.49188e-05	0.000182864	0.000125499	0.000494242	6.16862e-05	8.9464e-05	6.49188e-05	ND	ND	ND	ND	ND	ND
	PAX2	1099	2.22045e-16	2.25738e-15	609	2.86725e-15	9.95539e-14	2909	6.64535e-12	3.97628e-11	0.000694526	0.000410846	0.00061627	0	3.91282e-05	0.000215205	0.00131649	0.00200596	0.00225211	2.01673e-06	0.000222239	0.000446743	0.00672391	0.00182454	0.00320993	5.328e-05	0.00112574	0.00309501
	TMEFF2	1100	2.22045e-16	2.25738e-15	1304	4.90658e-13	7.96833e-12	2327	8.01823e-13	5.99564e-12	0.00259224	0.000410846	9.78206e-06	9.78206e-06	9.78206e-06	0.00233791	0.0128451	0.000406651	0.000713852	2.68244e-06	0.00299248	0.0126828	0.00523882	0.00814137	0.000130136	0.00555156	4.86365e-06	0.00441398
	NPSR1-AS1	1101	2.22045e-16	2.25738e-15	−	ND	ND	745	2.22045e-16	4.20944e-15	0.00290356	4.22902e-05	5.56978e-05	0.000535322	9.39673e-06	0.000189602	ND	ND	ND	ND	ND	ND	0.00290356	4.22902e-05	5.56978e-05	0.000535322	9.39673e-06	0.000189602
	NKAIN3	1102	2.22045e-16	2.25738e-15	3199	5.12674e-10	3.40142e-09	930	3.49045e-16	6.26345e-15	0.00745393	0	0.000391282	0	0.000215205	0.00934186	0.128765	0.000880445	0.0165073	3.24285e-06	0.00293323	0.0611842	0.00256717	8.71675e-07	0.000188033	7.09543e-05	0.000504964	0.00762632
	SMTNL2	1103	2.22045e-16	2.25738e-15	1038	1.22404e-13	2.49544e-12	2558	1.95746e-12	1.33141e-11	0.00309113	8.80385e-05	0.000469539	0	0.000254333	1.95641e-05	0.0154286	0.000480696	0.00319356	9.74987e-06	0.0014032	0.000244927	0.00562394	0.00086766	0.00135935	0.000257997	0.00128543	0.000827023
	SLC39A13	1104	2.22045e-16	2.25738e-15	1517	1.58952e-12	2.22137e-11	2401	1.08405e-12	7.85699e-12	0.00178033	9.78206e-06	0.000156513	0	0.00173142	0.000469539	0.00657857	0.000212713	0.000841535	7.11549e-05	0.00963835	0.00177857	0.00537085	0.000395879	0.00091816	5.24096e-05	0.00361658	0.00251539
	PPFIA2	1105	2.22045e-16	2.25738e-15	6615	2.25497e-07	7.24123e-07	441	2.22045e-16	4.20944e-15	0.000215205	0.00147709	0.00209336	9.78206e-06	0	0.000547795	0.06329	0.0137909	0.0702219	2.01362e-05	0.00548657	0.219786	2.05464e-05	0.00190231	0.000653085	0.00105178	1.37994e-07	2.68018e-05
	FRK	1106	2.22045e-16	2.25738e-15	1736	4.19767e-12	5.12878e-11	3422	3.75718e-11	1.91143e-10	0.000420628	0.0192804	0.000645616	0.0105157	0	0	3.48306e-05	0.0722396	0.0064519	0.0171506	0.000167823	9.26881e-05	0.105166	0.0210553	0.00123798	0.0337158	3.42924e-05	1.67541e-05
	ARHGDIB	1107	2.22045e-16	2.25738e-15	1153	2.41828e-13	4.43712e-12	3363	3.07709e-11	1.59274e-10	0.000772782	9.78206e-06	0.000107603	0	0.000704308	0.0113667	0.00155417	8.36803e-05	0.000502781	1.38671e-05	0.00316784	0.0594756	0.00670494	0.000603096	0.00126571	0.00026151	0.0028926	0.0109049
	LINC00670	1108	2.22045e-16	2.25738e-15	4365	5.80567e-09	2.82441e-08	888	2.22045e-16	4.20944e-15	0.00448996	3.91282e-05	0.000136949	0.0119635	1.95641e-05	0	0.24906	0.00267041	0.00258785	0.207734	0.00186129	2.81065e-05	0.000629693	0.000104418	0.000272557	0.00336297	8.61799e-05	5.02777e-06
	CSDC2	1109	2.22045e-16	2.25738e-15	467	5.25046e-16	2.35761e-14	3935	1.71535e-10	7.59188e-10	0.000841257	9.78206e-06	0.00028368	9.78206e-06	0.000107603	0.000860821	0.00302408	3.75933e-05	0.000637923	2.15247e-05	0.000161336	0.000717614	0.0039939	0.000616438	0.00317105	0.00058826	0.00386401	0.0172311
	HIVEP3	1110	2.22045e-16	2.25738e-15	10496	1.61236e-05	3.26428e-05	241	2.22045e-16	4.20944e-15	0.00170208	3.91282e-05	0.00132058	0	0.000136949	8.80385e-05	0.32597	0.0231889	0.194923	0.000552609	0.0165667	0.0221624	0.000103296	1.15557e-05	0.000116474	7.79456e-06	4.29707e-05	1.84804e-05
	POU5F1P3	1111	2.22045e-16	2.25738e-15	318	2.22045e-16	1.19646e-14	−	ND	ND	0.00022097	0.00019363	0.00012276	0.000151499	0.000115898	9.37643e-05	0.00022097	0.00019363	0.00012276	0.000151499	0.000115898	9.37643e-05	ND	ND	ND	ND	ND	ND
	MIRLET7BHG	1112	2.22045e-16	2.25738e-15	9972	9.9451e-06	2.11883e-05	198	2.22045e-16	4.20944e-15	0.000870603	9.78206e-06	0.000410846	0	0.000518449	0.00185859	0.0852188	0.00561845	0.0900125	0.00022324	0.0392017	0.428824	0.000148856	6.67982e-06	4.01703e-05	1.87158e-06	0.000138978	8.71491e-05
	RBMS3	1113	2.22045e-16	2.25738e-15	4860	1.39818e-08	6.10989e-08	790	2.22045e-16	4.20944e-15	0.00406934	0	0.000899949	1.95641e-05	0.00071409	9.78206e-06	0.0311409	0.00116551	0.0110523	0.000573116	0.0474885	0.0048488	0.00428859	3.03326e-06	0.00118412	0.000312067	0.000198389	8.66164e-06
	SLC9A3	1114	2.22045e-16	2.25738e-15	2444	6.28544e-11	5.45593e-10	1452	1.07322e-14	1.28257e-13	0.000469539	8.80385e-05	0.000146731	0	0.000792347	0.0010369	0.0143778	0.000789216	0.00046176	2.42853e-05	0.0457055	0.0165015	0.00030328	0.000652651	0.00162565	6.43425e-05	0.000254493	0.000984455
	FREM1	1115	2.22045e-16	2.25738e-15	775	1.50522e-14	4.11788e-13	3053	1.03314e-11	5.8911e-11	0.00132058	9.78206e-06	0.000391282	9.78206e-06	0.000195641	0.000195641	0.00388562	0.000370501	0.00113728	3.27204e-05	0.000444776	0.000317683	0.00588526	0.000152017	0.00264723	0.000627255	0.00235242	0.00346177
	DNAH1	1116	2.22045e-16	2.25738e-15	1071	1.46665e-13	2.89844e-12	3081	1.15611e-11	6.53257e-11	5.86923e-05	3.91282e-05	0.000313026	0.000459757	0.00151622	9.78206e-06	0.000177474	0.000350719	0.000352671	0.00247089	0.0125296	0.000143129	0.00179881	0.0006794	0.00648399	0.00167136	0.00218913	0.000474496
	PRTG	1117	2.22045e-16	2.25738e-15	1049	1.32043e-13	2.66388e-12	2978	8.23596e-12	4.81419e-11	0.000919513	7.82564e-05	0.00151622	0	0.00043041	1.95641e-05	0.00729538	0.000424925	0.0059855	1.14557e-05	0.00251897	0.000161417	0.00193587	0.000831774	0.00460003	0.000724695	0.0015428	0.00112764
	CPZ	1118	2.22045e-16	2.25738e-15	886	4.06797e-14	9.7284e-13	3040	9.7479e-12	5.58027e-11	0.00216183	0.000313026	8.80385e-05	0	0.000547795	4.89103e-05	0.00625984	0.0012208	4.67679e-05	1.66308e-05	0.00472982	0.000819425	0.00782155	0.00190088	0.00880354	0.000190204	0.00128959	0.000352606
	CCDC85A	1119	2.22045e-16	2.25738e-15	15521	0.000945873	0.00129474	187	2.22045e-16	4.20944e-15	0.00241617	1.95641e-05	0.000410846	0.000215205	9.78206e-06	1.95641e-05	0.281483	0.0245351	0.124408	0.00389331	0.0722838	0.273345	0.00020832	6.45316e-06	2.79755e-05	0.000376867	7.83922e-07	6.91563e-07
	KALRN	1120	2.22045e-16	2.25738e-15	1610	2.52551e-12	3.32629e-11	1944	1.59031e-13	1.42248e-12	0.00116406	8.80385e-05	0.000469539	0	0.000166295	0.000410846	0.00655189	0.00126242	0.00368123	1.40235e-05	0.00109939	0.00517626	0.00290756	0.000329392	0.00122461	0.000174094	0.000803377	0.000649543
	GRIA4	1121	2.22045e-16	2.25738e-15	1293	4.75124e-13	7.78486e-12	2191	4.44157e-13	3.5266e-12	0.00147709	8.80385e-05	0.000136949	0	0.00105646	0.000127167	0.0199882	0.000459845	0.000952485	6.42129e-06	0.0130102	0.000500505	0.00128362	0.000818268	0.000716861	0.000257943	0.0013218	0.00132142
	LINC00507	1122	2.22045e-16	2.25738e-15	3341	7.23989e-10	4.59844e-09	1809	8.20665e-14	7.88385e-13	0.0196228	0.000136949	0.0003815	0.0414172	0	0	0.0614024	0.00183688	0.0067525	0.289739	0.000144897	5.09159e-05	0.0254388	0.00037487	0.000442481	0.0170541	5.23615e-05	1.34382e-05
	CBS	1123	2.22045e-16	2.25738e-15	2767	1.55895e-10	1.19527e-09	1256	3.18415e-15	4.41232e-14	0.00149665	1.95641e-05	0.000684744	0	0.00107603	1.95641e-05	0.0269117	0.000598644	0.0192506	4.39435e-05	0.0493577	0.000406983	0.00101137	0.000211893	0.000456145	9.64546e-05	0.000353943	0.000400998
	MSX2	1124	2.22045e-16	2.25738e-15	424	3.03839e-16	1.53245e-14	4321	4.70712e-10	1.89719e-09	0.000479321	0.000361936	0.000185859	9.78206e-06	0.000205423	3.91282e-05	0.00313557	4.47745e-05	6.38317e-05	9.77796e-06	0.00225489	0.000499054	0.00144444	0.0620122	0.0162403	0.00277102	0.00049928	0.000489995
	NCDN	1125	2.22045e-16	2.25738e-15	4318	5.37814e-09	2.64428e-08	696	2.22045e-16	4.20944e-15	0.000410846	5.86923e-05	0.000645616	9.78206e-06	0.000176077	8.80385e-05	0.0140164	0.00404606	0.0196078	0.00043566	0.00617693	0.00571127	0.000234778	7.76673e-05	0.000415313	5.40579e-05	0.000151251	9.09078e-05
	EPHA1-AS1	1126	2.22045e-16	2.25738e-15	2748	1.48078e-10	1.14316e-09	1505	1.43165e-14	1.65212e-13	0.000821693	0.000371718	0.00422585	0.000166295	9.78206e-06	0	0.0168872	0.00717652	0.0758923	0.00113776	0.000509326	4.83983e-05	0.000708747	0.000390345	0.00189777	0.000721542	0.000126612	0.000149219
	FAM83B	1127	2.22045e-16	2.25738e-15	2809	1.72854e-10	1.30554e-09	1313	4.33374e-15	5.73671e-14	0.00151622	0.00399108	1.95641e-05	0.000215205	9.78206e-06	9.78206e-06	0.0250755	0.0146676	0.000647436	0.000249118	0.00254238	0.00204556	0.00112543	0.00885784	0.000268867	0.00541227	1.44969e-05	8.96974e-06
	RHAG	1128	2.22045e-16	2.25738e-15	1879	7.50624e-12	8.47281e-11	2818	5.00631e-12	3.09198e-11	1.95641e-05	0.00757131	0.000293462	0.00945925	9.78206e-06	9.78206e-06	0.000518445	0.0173878	0.00184145	0.0150238	0.000239993	0.000140348	0.000264378	0.0195057	0.00114821	0.0319611	0.000155679	0.000179664
	WNK4	1129	2.22045e-16	2.25738e-15	1663	3.15818e-12	4.02749e-11	1847	1.00701e-13	9.47842e-13	0.00490081	9.78206e-06	0.00222053	0	0.000538013	9.78206e-06	0.0217696	0.000298486	0.0114649	1.44469e-05	0.00636396	0.000457421	0.0079571	0.00024672	0.00448878	0.000102985	0.000916958	7.65793e-05
	SPNS3	1130	2.22045e-16	2.25738e-15	3340	7.16449e-10	4.55191e-09	1135	1.2705e-15	1.951e-14	0.000322808	0.000136949	0.000254333	9.78206e-06	4.89103e-05	0.000772782	0.0042695	0.00288446	0.00357076	0.000557614	0.000854321	0.0767706	0.00056274	0.000249781	0.000507033	0.000153691	0.000332782	0.000132167
	FAM107A	1131	2.22045e-16	2.25738e-15	508	8.15965e-16	3.39699e-14	3813	1.20445e-10	5.50086e-10	0.00205423	9.78206e-06	0.000860821	9.78206e-06	7.82564e-05	8.80385e-05	0.00543759	6.43904e-05	0.000843447	3.06083e-05	0.000115633	0.000281939	0.00801229	0.000903627	0.0148545	0.000358484	0.00295794	0.00178165
	NMNAT2	1132	2.22045e-16	2.25738e-15	2004	1.33995e-11	1.41818e-10	1459	1.08844e-14	1.2981e-13	0.00390304	8.80385e-05	7.82564e-05	0	0.000185859	0.000733654	0.0674751	0.0039814	0.000230374	4.59568e-06	0.00219268	0.0261143	0.00185928	0.000108051	0.00149923	0.000102589	0.000452838	0.00037659
	KIAA1614	1133	2.22045e-16	2.25738e-15	3713	1.78315e-09	1.01941e-08	1179	1.67715e-15	2.49006e-14	0.000322808	1.95641e-05	0.000772782	0	0.00118363	0.000410846	0.00592101	0.00124989	0.0138935	3.84685e-05	0.0482186	0.0244751	0.000395365	0.000165267	0.000760231	0.000218328	0.000406937	0.000148615
	HSF4	1134	2.22045e-16	2.25738e-15	1201	2.98905e-13	5.27083e-12	2136	3.43584e-13	2.79803e-12	0.00280745	9.78206e-06	0.00710177	0	0.0003815	9.78206e-06	0.0143162	0.000129554	0.013765	8.62007e-06	0.00407329	0.000242017	0.00511911	0.000163587	0.0224861	5.93305e-05	0.000700695	0.000324301
	LMNA	1135	2.22045e-16	2.25738e-15	600	2.6696e-15	9.42285e-14	3686	8.34172e-11	3.94065e-10	0.00848104	9.78206e-06	0.000577141	0	0.000195641	0.000185859	0.0167826	0.000104755	0.00124406	2.39767e-06	0.000966716	0.000216957	0.0241759	0.000711078	0.00519863	0.000286612	0.00112573	0.00461172
	MLC1	1136	2.22045e-16	2.25738e-15	1022	1.10301e-13	2.28371e-12	2887	6.15333e-12	3.70875e-11	9.78206e-05	8.80385e-05	0.000322808	0.000156513	0.000410846	3.91282e-05	0.000507243	0.000514553	0.000601656	0.00145901	0.000942393	0.000326959	0.00112338	0.000885969	0.00394654	0.000537316	0.00373709	0.000849009
	SRCIN1	1137	2.22045e-16	2.25738e-15	2877	2.07932e-10	1.53327e-09	1012	4.97242e-16	8.54513e-15	0.0020738	1.95641e-05	0.00243573	0	8.80385e-05	0.000107603	0.17845	0.000659688	0.0270899	2.25371e-05	0.00069154	0.00768718	0.000251231	0.000323065	0.00220382	2.02709e-05	0.000576602	8.13868e-05
	CNIH3	1138	2.22045e-16	2.25738e-15	1398	8.58529e-13	1.30149e-11	2713	3.51847e-12	2.25689e-11	0.000479321	0.000919513	8.80385e-05	0	0.000518449	0.000254333	0.000632631	0.0179715	0.000245286	1.04469e-05	0.00737854	0.00332477	0.00741339	0.000798417	0.00209957	0.00071149	0.000729205	0.00054946
	HOXA13	1139	2.22045e-16	2.25738e-15	230	2.22045e-16	1.19646e-14	−	ND	ND	0.0022213	2.2398e-05	0.000152794	1.30026e-05	0.000113936	5.38545e-05	0.0022213	2.2398e-05	0.000152794	1.30026e-05	0.000113936	5.38545e-05	ND	ND	ND	ND	ND	ND
	ADGRL3	1140	2.22045e-16	2.25738e-15	6088	1.069e-07	3.72932e-07	669	2.22045e-16	4.20944e-15	0.0116309	9.78206e-06	0.000498885	0	9.78206e-06	0.0046856	0.109291	0.0194015	0.0142691	3.20275e-05	0.0395808	0.0157289	0.00614783	2.30389e-06	0.000357054	0.000136993	8.43245e-07	0.0105078
	CBLN4	1141	2.22045e-16	2.25738e-15	301	2.22045e-16	1.19646e-14	5916	1.6811e-08	4.95142e-08	0.00939077	7.82564e-05	0.000342372	0	8.80385e-05	8.80385e-05	0.007518	0.000101452	9.51577e-05	1.97658e-06	0.000301364	0.000225822	0.0629126	0.00333091	0.0264753	0.00407001	0.00176039	0.00165766
	NFAM1	1142	2.22045e-16	2.25738e-15	1325	5.43804e-13	8.69596e-12	2192	4.47206e-13	3.54919e-12	0.00344328	9.78206e-06	0.000313026	9.78206e-06	8.80385e-05	0.000166295	0.0201269	0.000132982	0.00186231	0.000118267	0.000525068	0.00137757	0.00519967	0.00050384	0.00123222	0.000233332	0.000717098	0.000632914
	KCNIP3	1143	2.22045e-16	2.25738e-15	2848	1.93059e-10	1.43825e-09	1309	4.23737e-15	5.63048e-14	0.000469539	9.78206e-06	0.0014184	0	0.00156513	0.000273898	0.00429726	0.000151102	0.0128923	7.08775e-05	0.0628003	0.00940948	0.00097238	0.000158197	0.00188992	6.69015e-05	0.000460892	0.000205223
	TBC1D1	1144	2.22045e-16	2.25738e-15	2084	1.80443e-11	1.83648e-10	1549	1.97664e-14	2.21658e-13	0.00397151	9.78206e-06	0.000655398	0	0.000655398	4.89103e-05	0.0607621	0.00018045	0.00886857	3.52795e-05	0.00511091	0.00130581	0.00211479	0.000175043	0.000947428	7.84342e-05	0.00168028	0.000222102
	TGFB3	1145	2.22045e-16	2.25738e-15	1453	1.11909e-12	1.63254e-11	2147	3.58781e-13	2.9074e-12	0.000205423	1.95641e-05	0.000763	9.78206e-06	0.00159448	1.95641e-05	0.00103297	0.000299458	0.00619423	5.00462e-05	0.0309474	0.000325152	0.00109571	0.000542571	0.00162241	0.000721234	0.000979845	0.000391094
	SERP2	1146	2.22045e-16	2.25738e-15	611	2.86464e-15	9.95539e-14	3494	4.71648e-11	2.35016e-10	0.00417694	9.78206e-06	0.000264116	9.78206e-06	0.000322808	1.95641e-05	0.00579307	9.77368e-05	0.000971918	1.84938e-05	0.000662532	0.000176434	0.0242741	0.000595834	0.00194788	0.000697195	0.00352133	0.000997076
	ANP32C	1147	2.22045e-16	2.25738e-15	242	2.22045e-16	1.19646e-14	−	ND	ND	0.00014798	8.44185e-05	0.00388426	0.00461713	8.80127e-06	1.68824e-05	0.00014798	8.44185e-05	0.00388426	0.00461713	8.80127e-06	1.68824e-05	ND	ND	ND	ND	ND	ND
	RAB26	1148	2.22045e-16	2.25738e-15	1135	2.21811e-13	4.13761e-12	2219	4.91373e-13	3.85243e-12	0.00310091	1.95641e-05	0.000821693	9.78206e-06	8.80385e-05	9.78206e-06	0.00298347	0.0004127	0.00437423	4.09998e-05	0.000830786	0.000844828	0.0291774	0.000416081	0.00275128	0.000254836	0.000527076	8.47557e-05
	NRXN1	1149	2.22045e-16	2.25738e-15	4416	6.38707e-09	3.07145e-08	779	2.22045e-16	4.20944e-15	0.00382478	9.78206e-06	0.000313026	0	0.000518449	0.000371718	0.139045	0.00161875	0.0217045	9.48191e-05	0.0200772	0.00225113	0.000864495	9.95688e-06	0.000107303	9.66709e-05	0.000273403	0.00124196
	HOXB13	1150	2.22045e-16	2.25738e-15	716	8.68266e-15	2.57026e-13	2821	5.09669e-12	3.14446e-11	0.00143796	0.000176077	0.00208358	0	0.00243573	0	0.00790357	0.000450242	0.00638198	1.09387e-06	0.00647157	2.5466e-05	0.00313248	0.00204077	0.00708301	0.000167919	0.0092804	7.65608e-05
	FRMD4B	1151	2.22045e-16	2.25738e-15	5339	3.29227e-08	1.31001e-07	805	2.22045e-16	4.20944e-15	0.000684744	0.000391282	1.95641e-05	0	0.000753218	0.0010369	0.0360365	0.0227569	0.00129577	0.000136416	0.02614	0.0387368	0.000243741	0.000131554	0.000119454	6.39295e-05	0.00038088	0.000425825
	EGFR	1152	2.22045e-16	2.25738e-15	4409	6.25315e-09	3.01181e-08	844	2.22045e-16	4.20944e-15	0.00147709	9.78206e-06	0.00148687	0	0.000655398	0.000107603	0.0815844	0.00130111	0.0316256	4.15419e-05	0.0675633	0.002167	0.000315826	4.79627e-05	0.000848561	6.97386e-05	0.000122677	0.000285165
	FRAS1	1153	2.22045e-16	2.25738e-15	6114	1.10488e-07	3.83815e-07	676	2.22045e-16	4.20944e-15	0.0117776	9.78206e-06	0.000205423	0	3.91282e-05	0.00323786	0.440326	0.00347389	0.0607054	1.19588e-05	0.0249362	0.0226712	0.0015433	2.25478e-05	1.93746e-05	0.000324594	1.10817e-05	0.00411686
	EPHA10	1154	2.22045e-16	2.25738e-15	847	2.95167e-14	7.38229e-13	2878	5.97883e-12	3.61588e-11	0.000919513	0.000264116	0.000136949	0	0.000518449	0.000254333	0.00814777	0.000834436	0.000434987	3.64987e-06	0.00168367	0.000884868	0.0017219	0.00229921	0.00155909	0.000155579	0.00324159	0.00208174
	GBX2	1155	2.22045e-16	2.25738e-15	204	2.22045e-16	1.19646e-14	−	ND	ND	0.00237342	3.64387e-05	0.000721631	4.6577e-06	0.000167031	1.0686e-05	0.00237342	3.64387e-05	0.000721631	4.6577e-06	0.000167031	1.0686e-05	ND	ND	ND	ND	ND	ND
	OTUD7A	1156	2.22045e-16	2.25738e-15	4158	4.13009e-09	2.10904e-08	900	2.22045e-16	4.20944e-15	0.00475408	9.78206e-06	0.000528231	9.78206e-06	1.95641e-05	0.000166295	0.0434641	0.00230028	0.00751726	0.000140364	0.00732237	0.0162075	0.00387787	1.22127e-05	0.000748086	0.000477319	2.49604e-05	5.10171e-05
	SLC6A3	1157	2.22045e-16	2.25738e-15	955	7.23365e-14	1.60209e-12	2880	6.0196e-12	3.63802e-11	0.0114352	3.91282e-05	0.000205423	0	0.000107603	0.000205423	0.664133	9.08281e-05	0.000135964	3.11955e-06	0.00152322	0.00112756	0.000984726	0.00288297	0.00829339	0.000720911	0.000386708	0.000994953
	CCDC33	1158	2.22045e-16	2.25738e-15	2528	8.1533e-11	6.84286e-10	1434	9.54227e-15	1.1562e-13	0.000195641	1.95641e-05	0.00066518	1.95641e-05	0.000254333	0.000195641	0.000880608	0.00124178	0.0056672	0.00251182	0.00340545	0.00244332	0.00118793	0.000134824	0.00153375	7.91054e-05	0.000540003	0.000433526
	SPTA1	1159	2.22045e-16	2.25738e-15	−	ND	ND	907	2.22045e-16	4.20944e-15	0.000196251	0.000289254	0.000515233	0.0138042	1.88828e-05	9.01406e-06	ND	ND	ND	ND	ND	ND	0.000196251	0.000289254	0.000515233	0.0138042	1.88828e-05	9.01406e-06
	GRK5	1160	2.22045e-16	2.25738e-15	11152	2.79939e-05	5.33365e-05	252	2.22045e-16	4.20944e-15	0.000303244	0.000136949	0.000185859	9.78206e-06	0.000215205	0.000479321	0.0275936	0.0522865	0.0147701	0.00405206	0.0326067	0.215286	8.05214e-05	1.29515e-05	6.38246e-05	1.36122e-05	4.51799e-05	2.17578e-05
	MYO3A	1161	2.22045e-16	2.25738e-15	5076	2.12917e-08	8.91021e-08	621	2.22045e-16	4.20944e-15	0.000166295	8.80385e-05	0.000410846	9.78206e-06	0.000577141	0.000176077	0.00347336	0.00245059	0.0234146	3.15046e-05	0.0663018	0.209663	0.000232699	0.000148907	0.000146047	0.000319711	9.6238e-05	4.25997e-06
	LINC00348	1162	2.22045e-16	2.25738e-15	4367	5.81815e-09	2.82876e-08	969	2.5817e-16	4.79027e-15	0.00409868	0.000146731	0.000215205	0.0132253	9.78206e-06	0	0.0549527	0.00492249	0.00333574	0.396343	0.000613172	8.55125e-05	0.00245339	0.000152426	0.000407973	0.00208979	1.92637e-05	1.34065e-05
	CHD7	1163	2.22045e-16	2.25738e-15	18045	0.00695702	0.00819079	89	2.22045e-16	4.20944e-15	0.000919513	9.78206e-05	0.00121297	0	0.000146731	0.000195641	0.809406	0.154823	0.941564	0.00120687	0.0583457	0.140897	1.76623e-05	3.726e-06	2.12335e-05	3.80718e-06	1.27645e-05	7.43775e-06
	PARVB	1164	2.22045e-16	2.25738e-15	15806	0.00118408	0.00159143	112	2.22045e-16	4.20944e-15	0.000802129	5.86923e-05	0.000880385	1.95641e-05	2.93462e-05	1.95641e-05	0.0573714	0.0722206	0.706439	0.0545386	0.0374475	0.0151257	0.000204971	4.18414e-06	1.8064e-05	3.15986e-06	5.96797e-06	9.28505e-06
	LEFTY2	1165	2.22045e-16	2.25738e-15	73	2.22045e-16	1.19646e-14	10373	3.01628e-05	5.06581e-05	0.000498885	1.95641e-05	0.000489103	7.82564e-05	4.89103e-05	0.000205423	7.89687e-05	1.06749e-05	6.72791e-05	1.16226e-05	3.08674e-05	3.88956e-05	0.0626098	0.0188259	0.0708902	0.0280765	0.00945789	0.030074
	ADGRB3	1166	2.22045e-16	2.25738e-15	2761	1.53434e-10	1.17895e-09	1372	6.07711e-15	7.71107e-14	8.80385e-05	3.91282e-05	0.000733654	0	0.00191728	0.00133036	0.00227583	0.00984593	0.0207078	9.59088e-06	0.0198822	0.00303764	0.000232052	2.79463e-05	0.000471521	5.92641e-05	0.00200733	0.00755901
	SRD5A2	1167	2.22045e-16	2.25738e-15	561	1.66306e-15	6.33211e-14	3668	7.76194e-11	3.6847e-10	0.000899949	0.000215205	0.000136949	0.000107603	0.000166295	9.78206e-06	0.000861778	0.000516594	8.38326e-05	1.48908e-05	0.00536037	0.000218115	0.0154072	0.00255311	0.00829711	0.041237	0.000160954	5.64941e-05
	STK32C	1168	2.22045e-16	2.25738e-15	8170	1.60488e-06	4.17277e-06	307	2.22045e-16	4.20944e-15	0.000674962	0.00028368	0.000489103	9.78206e-06	1.95641e-05	8.80385e-05	0.0694073	0.0681557	0.0739637	0.00156351	0.00300174	0.0100399	0.000125709	2.93892e-05	6.50027e-05	1.13772e-05	3.7909e-05	5.59058e-05
	GPSM1	1169	2.22045e-16	2.25738e-15	3938	2.83772e-09	1.52984e-08	933	2.53272e-16	4.70941e-15	0.000792347	0.000244551	0.000978206	0	8.80385e-05	0.000195641	0.0761355	0.0112445	0.0161868	8.24066e-05	0.00210822	0.00334427	0.00014609	0.000152695	0.000953212	5.33274e-05	0.000219952	0.000323221
	RGMA	1170	2.22045e-16	2.25738e-15	4593	8.68748e-09	4.01704e-08	618	2.22045e-16	4.20944e-15	0.00043041	2.93462e-05	0.00213249	0	0.00187815	1.95641e-05	0.0490374	0.0079871	0.0511769	2.35903e-05	0.0530549	0.00120049	7.763e-05	2.79757e-05	0.000932193	1.77415e-05	0.000719643	0.000121921
	PRKG1	1171	2.22045e-16	2.25738e-15	2361	4.61237e-11	4.14568e-10	1362	5.74598e-15	7.34443e-14	0.00214227	9.78206e-06	0.000234769	9.78206e-06	0.00043041	8.80385e-05	0.00741414	0.00361668	0.0030151	2.20063e-05	0.00454245	0.00831689	0.00648412	2.09683e-05	0.000557978	0.000610082	0.000843478	6.61697e-05
	PCCA	1172	2.22045e-16	2.25738e-15	3951	2.88808e-09	1.55188e-08	885	2.22045e-16	4.20944e-15	0.00650507	3.91282e-05	0.000479321	0	0.000361936	1.95641e-05	0.290314	0.00292413	0.0102247	4.95815e-05	0.014232	0.00134198	0.000923401	8.82861e-05	0.000451283	5.39354e-05	0.000195354	0.000112082
	HOXC8	1173	2.22045e-16	2.25738e-15	312	2.22045e-16	1.19646e-14	−	ND	ND	0.000702758	0.00026505	0.000661378	7.44343e-06	7.55116e-05	7.24107e-05	0.000702758	0.00026505	0.000661378	7.44343e-06	7.55116e-05	7.24107e-05	ND	ND	ND	ND	ND	ND
	DMTN	1174	2.22045e-16	2.25738e-15	852	3.03595e-14	7.54873e-13	3005	8.96651e-12	5.19427e-11	0.000361936	1.95641e-05	0.00195641	9.78206e-06	0.000185859	8.80385e-05	0.00160603	0.000242387	0.00357081	7.98995e-05	0.000751157	0.000198935	0.00165141	0.000837671	0.0113681	0.000252453	0.00136256	0.00190224
	LRCOL1	1175	2.22045e-16	2.25738e-15	1668	3.17746e-12	4.03997e-11	1723	4.99353e-14	5.0368e-13	0.00205423	1.95641e-05	0.000136949	9.78206e-06	0.000215205	0.000185859	0.0284192	0.000928485	0.00139706	9.42419e-05	0.00132619	0.000684729	0.0015232	0.000226049	0.000498653	0.000121467	0.00101471	0.00136993
	HS3ST3A1	1176	2.22045e-16	2.25738e-15	1329	5.5271e-13	8.81189e-12	2073	2.64133e-13	2.21613e-12	0.00253355	0.00151622	8.80385e-05	9.78206e-06	0.000547795	0	0.0100677	0.00971875	0.00054565	3.91034e-05	0.00301364	6.90288e-05	0.00639008	0.00288876	0.000768841	0.00181174	0.00205454	3.57206e-06
	MTSS1L	1177	2.22045e-16	2.25738e-15	2397	5.2212e-11	4.62071e-10	2088	2.79681e-13	2.32978e-12	8.80385e-05	9.78206e-06	0.00232813	0	0.00209336	0.00206401	0.0316178	0.000131696	0.0184402	4.20612e-05	0.00274323	0.00874966	1.6614e-05	0.000214155	0.00299707	0.00022167	0.0167362	0.00508781
	PBX4	1178	2.22045e-16	2.25738e-15	961	7.64928e-14	1.68363e-12	3060	1.06792e-11	6.07555e-11	0.00944947	9.78206e-06	0.000479321	9.78206e-06	0.000215205	9.78206e-06	0.286986	7.67067e-05	0.00299894	4.65198e-05	0.000281937	5.40371e-05	0.00167048	0.000777391	0.00152188	0.00167226	0.00445121	0.000854077
	LINC01289	1179	2.22045e-16	2.25738e-15	2373	4.87306e-11	4.35608e-10	2134	3.38013e-13	2.75523e-12	0.000596705	1.95641e-05	0.000792347	0.0152796	9.78206e-06	9.78206e-06	0.00636686	0.000422602	0.0096673	0.0514662	0.0001696	0.000315371	0.00109057	0.000378798	0.00116203	0.0205916	0.000187453	0.000134506
	ALPK1	1180	2.22045e-16	2.25738e-15	2489	7.34318e-11	6.2592e-10	1404	7.84305e-15	9.69827e-14	0.000215205	7.82564e-05	0.000215205	9.78206e-06	0.00111515	0.000156513	0.0011167	0.00172983	0.00161962	0.000893002	0.0256543	0.00160172	0.00113088	0.000193128	0.000894494	5.54102e-05	0.000709476	0.000475885
	NOL4	1181	2.22045e-16	2.25738e-15	2354	4.47323e-11	4.03254e-10	1689	4.21343e-14	4.33509e-13	1.95641e-05	0.000401064	0.000577141	0	0.00043041	0.0113472	0.0107003	0.0058229	0.00497158	1.96496e-06	0.00497487	0.0214294	1.67506e-05	0.000555874	0.00128082	8.50797e-05	0.000782674	0.0301733
	PANK4	1182	2.22045e-16	2.25738e-15	1386	7.98999e-13	1.22138e-11	2171	4.09297e-13	3.27963e-12	0.000518449	9.78206e-06	0.000704308	9.78206e-06	0.000313026	0.00033259	0.0029846	0.00012757	0.0111395	3.0406e-05	0.00162505	0.00314395	0.00175851	0.000395892	0.00082699	0.000491543	0.00140398	0.000778513
	FAM20C	1183	2.22045e-16	2.25738e-15	4760	1.15298e-08	5.14464e-08	771	2.22045e-16	4.20944e-15	0.00061627	0.000136949	0.000254333	0	0.000528231	0.000547795	0.0465548	0.00640457	0.00697273	3.29956e-05	0.0218855	0.0280506	0.000159009	0.000109311	0.000248407	7.80608e-05	0.000259064	0.000222797
[truncated: 20,451 more rows]

## Sheet: Table S4
	Table S4. Gene ranking computed from the K27M mutant pHGG samples. Only genes with enough data to compute Fisher's p-value (column D) are listed.
[truncated: 21,640 more rows]

[truncated: 6 more sheets: Table S5, Table S6, Table S7, Table S8, Table S9, Table S10]
